# Supplementary material for: Assessing species diversity of Coral Triangle artisanal fisheries: A DNA barcode reference library for the shore fishes retailed at Ambon harbor (Indonesia)
Source: Ecol Evol. 2020 Mar 6;10(7):3356–66. doi: 10.1002/ece3.6128 (PMC7141007; doi:10.1002/ece3.6128)
Supplement: Supplementary file 2 [file ECE3-10-3356-s002.xlsx]

## Sheet: Voucher Info
Sample ID	Field ID	Museum ID	Collection Code	Institution Storing
BMF-385.2	BMF-385.2	BMF-385	UNPATTI	Pattimura University
BMF-386.2	BMF-386.2	BMF-386	UNPATTI	Pattimura University
BMF-388.2	BMF-388.2	BMF-388	UNPATTI	Pattimura University
BMF-755.2	BMF-755.2	BMF-755	UNPATTI	Pattimura University
BMF-348.2	BMF-348.2	BMF-348	UNPATTI	Pattimura University
BMF-268.2	BMF-268.2	BMF-268	UNPATTI	Pattimura University
BMF-364.2	BMF-364.2	BMF-364	UNPATTI	Pattimura University
BMF-742.2	BMF-742.2	BMF-742	UNPATTI	Pattimura University
BMF-643.2	BMF-643.2	BMF-643	UNPATTI	Pattimura University
BMF-648.2	BMF-648.2	BMF-648	UNPATTI	Pattimura University
BMF-645.2	BMF-645.2	BMF-645	UNPATTI	Pattimura University
BMF-646.2	BMF-646.2	BMF-646	UNPATTI	Pattimura University
BMF-647.2	BMF-647.2	BMF-647	UNPATTI	Pattimura University
BMF-126.2	BMF-126.2	BMF-126	UNPATTI	Pattimura University
BMF-543.2	BMF-543.2	BMF-543	UNPATTI	Pattimura University
BMF-546.2	BMF-546.2	BMF-546	UNPATTI	Pattimura University
BMF-203.2	BMF-203.2	BMF-203	UNPATTI	Pattimura University
BMF-734.2	BMF-734.2	BMF-734	UNPATTI	Pattimura University
BMF-63.2	BMF-63.2	BMF-63	UNPATTI	Pattimura University
BMF-439.2	BMF-439.2	BMF-439	UNPATTI	Pattimura University
BMF-449.2	BMF-449.2	BMF-449	UNPATTI	Pattimura University
BMF-760.2	BMF-760.2	BMF-760	UNPATTI	Pattimura University
BMF-83.2	BMF-83.2	BMF-83	UNPATTI	Pattimura University
BMF-707.2	BMF-707.2	BMF-707	UNPATTI	Pattimura University
BMF-239.2	BMF-239.2	BMF-239	UNPATTI	Pattimura University
BMF-123.2	BMF-123.2	BMF-123	UNPATTI	Pattimura University
BMF-486.2	BMF-486.2	BMF-486	UNPATTI	Pattimura University
BMF-259.2	BMF-259.2	BMF-259	UNPATTI	Pattimura University
BMF-276.2	BMF-276.2	BMF-276	UNPATTI	Pattimura University
BMF-277.2	BMF-277.2	BMF-277	UNPATTI	Pattimura University
BMF-740.2	BMF-740.2	BMF-740	UNPATTI	Pattimura University
BMF-685.2	BMF-685.2	BMF-685	UNPATTI	Pattimura University
BMF-660.2	BMF-660.2	BMF-660	UNPATTI	Pattimura University
BMF-327.2	BMF-327.2	BMF-327	UNPATTI	Pattimura University
BMF-251.2	BMF-251.2	BMF-251	UNPATTI	Pattimura University
BMF-109.2	BMF-109.2	BMF-109	UNPATTI	Pattimura University
BMF-110.2	BMF-110.2	BMF-110	UNPATTI	Pattimura University
BMF-219.2	BMF-219.2	BMF-219	UNPATTI	Pattimura University
BMF-220.2	BMF-220.2	BMF-220	UNPATTI	Pattimura University
BMF-222.2	BMF-222.2	BMF-222	UNPATTI	Pattimura University
BMF-223.2	BMF-223.2	BMF-223	UNPATTI	Pattimura University
BMF-224.2	BMF-224.2	BMF-224	UNPATTI	Pattimura University
BMF-705.2	BMF-705.2	BMF-705	UNPATTI	Pattimura University
BMF-767.2	BMF-767.2	BMF-767	UNPATTI	Pattimura University
BMF-210.2	BMF-210.2	BMF-210	UNPATTI	Pattimura University
BMF-176.2	BMF-176.2	BMF-176	UNPATTI	Pattimura University
BMF-580.2	BMF-580.2	BMF-580	UNPATTI	Pattimura University
BMF-70.2	BMF-70.2	BMF-70	UNPATTI	Pattimura University
IRD BMF-106.2	BMF-106	BMF-106	UNPATTI	Pattimura University
IRD BMF-382.2	BMF-382	BMF-382	UNPATTI	Pattimura University
IRD BMF-333.2	BMF-333	BMF-333	UNPATTI	Pattimura University
IRD BMF-359.2	BMF-359	BMF-359	UNPATTI	Pattimura University
IRD BMF-654.2	BMF-654	BMF-654	UNPATTI	Pattimura University
IRD BMF-539.2	BMF-539	BMF-539	UNPATTI	Pattimura University
IRD BMF-252.2	BMF-252	BMF-252	UNPATTI	Pattimura University
IRD BMF-613.2	BMF-613	BMF-613	UNPATTI	Pattimura University
IRD BMF-572.2	BMF-572	BMF-572	UNPATTI	Pattimura University
IRD BMF-387.2	BMF-387	BMF-387	UNPATTI	Pattimura University
IRD BMF-384.2	BMF-384	BMF-384	UNPATTI	Pattimura University
IRD BMF-374.2	BMF-374	BMF-374	UNPATTI	Pattimura University
IRD BMF-448.2	BMF-448	BMF-448	UNPATTI	Pattimura University
IRD BMF-74.2	BMF-74	BMF-74	UNPATTI	Pattimura University
IRD BMF-376.2	BMF-376	BMF-376	UNPATTI	Pattimura University
IRD BMF-138.2	BMF-138	BMF-138	UNPATTI	Pattimura University
IRD BMF-530.2	BMF-530	BMF-530	UNPATTI	Pattimura University
IRD BMF-321.2	BMF-321	BMF-321	UNPATTI	Pattimura University
IRD BMF-531.2	BMF-531	BMF-531	UNPATTI	Pattimura University
IRD BMF-537.2	BMF-537	BMF-537	UNPATTI	Pattimura University
IRD BMF-571.2	BMF-571	BMF-571	UNPATTI	Pattimura University
IRD BMF-655.2	BMF-655	BMF-655	UNPATTI	Pattimura University
IRD BMF-272.2	BMF-272	BMF-272	UNPATTI	Pattimura University
IRD BMF-248.2	BMF-248	BMF-248	UNPATTI	Pattimura University
IRD BMF-127.2	BMF-127	BMF-127	UNPATTI	Pattimura University
IRD BMF-201.2	BMF-201	BMF-201	UNPATTI	Pattimura University
IRD BMF-453.2	BMF-453	BMF-453	UNPATTI	Pattimura University
IRD BMF-90.2	BMF-90	BMF-90	UNPATTI	Pattimura University
IRD BMF-206.2	BMF-206	BMF-206	UNPATTI	Pattimura University
IRD BMF-753.2	BMF-753	BMF-753	UNPATTI	Pattimura University
IRD BMF-446.2	BMF-446	BMF-446	UNPATTI	Pattimura University
IRD BMF-569.2	BMF-569	BMF-569	UNPATTI	Pattimura University
IRD BMF-566.2	BMF-566	BMF-566	UNPATTI	Pattimura University
IRD BMF-520.2	BMF-520	BMF-520	UNPATTI	Pattimura University
IRD BMF-541.2	BMF-541	BMF-541	UNPATTI	Pattimura University
IRD BMF-715.2	BMF-715	BMF-715	UNPATTI	Pattimura University
IRD BMF-716.2	BMF-716	BMF-716	UNPATTI	Pattimura University
IRD BMF-548.2	BMF-548	BMF-548	UNPATTI	Pattimura University
IRD BMF-625.2	BMF-625	BMF-625	UNPATTI	Pattimura University
IRD BMF-614.2	BMF-614	BMF-614	UNPATTI	Pattimura University
IRD BMF-320.2	BMF-320	BMF-320	UNPATTI	Pattimura University
IRD BMF-157.2	BMF-157	BMF-157	UNPATTI	Pattimura University
IRD BMF-497.2	BMF-497	BMF-497	UNPATTI	Pattimura University
IRD BMF-502.2	BMF-502	BMF-502	UNPATTI	Pattimura University
IRD BMF-568.2	BMF-568	BMF-568	UNPATTI	Pattimura University
IRD BMF-501.2	BMF-501	BMF-501	UNPATTI	Pattimura University
IRD BMF-367.2	BMF-367	BMF-367	UNPATTI	Pattimura University
IRD BMF-202.2	BMF-202	BMF-202	UNPATTI	Pattimura University
IRD BMF-610.2	BMF-610	BMF-610	UNPATTI	Pattimura University
IRD BMF-650.2	BMF-650	BMF-650	UNPATTI	Pattimura University
IRD BMF-612.2	BMF-612	BMF-612	UNPATTI	Pattimura University
IRD BMF-609.2	BMF-609	BMF-609	UNPATTI	Pattimura University
IRD BMF-368.2	BMF-368	BMF-368	UNPATTI	Pattimura University
IRD BMF-709.2	BMF-709	BMF-709	UNPATTI	Pattimura University
IRD BMF-205.2	BMF-205	BMF-205	UNPATTI	Pattimura University
IRD BMF-758.2	BMF-758	BMF-758	UNPATTI	Pattimura University
IRD BMF-547.2	BMF-547	BMF-547	UNPATTI	Pattimura University
IRD BMF-598.2	BMF-598	BMF-598	UNPATTI	Pattimura University
IRD BMF-253.2	BMF-253	BMF-253	UNPATTI	Pattimura University
IRD BMF-711.2	BMF-711	BMF-711	UNPATTI	Pattimura University
IRD BMF-94.2	BMF-94	BMF-94	UNPATTI	Pattimura University
IRD BMF-658.2	BMF-658	BMF-658	UNPATTI	Pattimura University
IRD BMF-594.2	BMF-594	BMF-594	UNPATTI	Pattimura University
IRD BMF-267.2	BMF-267	BMF-267	UNPATTI	Pattimura University
IRD BMF-337.2	BMF-337	BMF-337	UNPATTI	Pattimura University
IRD BMF-644.2	BMF-644	BMF-644	UNPATTI	Pattimura University
IRD BMF-553.2	BMF-553	BMF-553	UNPATTI	Pattimura University
IRD BMF-529.2	BMF-529	BMF-529	UNPATTI	Pattimura University
IRD BMF-538.2	BMF-538	BMF-538	UNPATTI	Pattimura University
IRD BMF-518.2	BMF-518	BMF-518	UNPATTI	Pattimura University
IRD BMF-352.2	BMF-352	BMF-352	UNPATTI	Pattimura University
IRD BMF-754.2	BMF-754	BMF-754	UNPATTI	Pattimura University
IRD BMF-335.2	BMF-335	BMF-335	UNPATTI	Pattimura University
IRD BMF-334.2	BMF-334	BMF-334	UNPATTI	Pattimura University
IRD BMF-95.2	BMF-95	BMF-95	UNPATTI	Pattimura University
IRD BMF-533.2	BMF-533	BMF-533	UNPATTI	Pattimura University
IRD BMF-380.2	BMF-380	BMF-380	UNPATTI	Pattimura University
IRD BMF-249.2	BMF-249	BMF-249	UNPATTI	Pattimura University
IRD BMF-369.2	BMF-369	BMF-369	UNPATTI	Pattimura University
IRD BMF-621.2	BMF-621	BMF-621	UNPATTI	Pattimura University
IRD BMF-763.2	BMF-763	BMF-763	UNPATTI	Pattimura University
IRD BMF-532.2	BMF-532	BMF-532	UNPATTI	Pattimura University
IRD BMF-535.2	BMF-535	BMF-535	UNPATTI	Pattimura University
IRD BMF-208.2	BMF-208	BMF-208	UNPATTI	Pattimura University
IRD BMF-159.2	BMF-159	BMF-159	UNPATTI	Pattimura University
IRD BMF-550.2	BMF-550	BMF-550	UNPATTI	Pattimura University
IRD BMF-545.2	BMF-545	BMF-545	UNPATTI	Pattimura University
IRD BMF-91.2	BMF-91	BMF-91	UNPATTI	Pattimura University
IRD BMF-712.2	BMF-712	BMF-712	UNPATTI	Pattimura University
IRD BMF-150.2	BMF-150	BMF-150	UNPATTI	Pattimura University
IRD BMF-519.2	BMF-519	BMF-519	UNPATTI	Pattimura University
IRD BMF-353.2	BMF-353	BMF-353	UNPATTI	Pattimura University
IRD BMF-373.2	BMF-373	BMF-373	UNPATTI	Pattimura University
IRD BMF-346.2	BMF-346	BMF-346	UNPATTI	Pattimura University
IRD BMF-544.2	BMF-544	BMF-544	UNPATTI	Pattimura University
IRD BMF-646.2	BMF-646	BMF-646	UNPATTI	Pattimura University
IRD BMF-768.2	BMF-768	BMF-768	UNPATTI	Pattimura University
IRD BMF-601.2	BMF-601	BMF-601	UNPATTI	Pattimura University
IRD BMF-623.2	BMF-623	BMF-623	UNPATTI	Pattimura University
IRD BMF-349.2	BMF-349	BMF-349	UNPATTI	Pattimura University
IRD BMF-656.2	BMF-656	BMF-656	UNPATTI	Pattimura University
IRD BMF-383.2	BMF-383	BMF-383	UNPATTI	Pattimura University
IRD BMF-108.2	BMF-108	BMF-108	UNPATTI	Pattimura University
IRD BMF-402.2	BMF-402	BMF-402	UNPATTI	Pattimura University
IRD BMF-549.2	BMF-549	BMF-549	UNPATTI	Pattimura University
IRD BMF-657.2	BMF-657	BMF-657	UNPATTI	Pattimura University
IRD BMF-752.2	BMF-752	BMF-752	UNPATTI	Pattimura University
IRD BMF-415.2	BMF-415	BMF-415	UNPATTI	Pattimura University
IRD BMF-107.2	BMF-107	BMF-107	UNPATTI	Pattimura University
IRD BMF-447.2	BMF-447	BMF-447	UNPATTI	Pattimura University
IRD BMF-233.2	BMF-233	BMF-233	UNPATTI	Pattimura University
IRD BMF-378.2	BMF-378	BMF-378	UNPATTI	Pattimura University
IRD BMF-372.2	BMF-372	BMF-372	UNPATTI	Pattimura University
IRD BMF-624.2	BMF-624	BMF-624	UNPATTI	Pattimura University
IRD BMF-200.2	BMF-200	BMF-200	UNPATTI	Pattimura University
IRD BMF-543.2	BMF-543	BMF-543	UNPATTI	Pattimura University
IRD BMF-622.2	BMF-622	BMF-622	UNPATTI	Pattimura University
IRD BMF-207.2	BMF-207	BMF-207	UNPATTI	Pattimura University
IRD BMF-351.2	BMF-351	BMF-351	UNPATTI	Pattimura University
IRD BMF-104.2	BMF-104	BMF-104	UNPATTI	Pattimura University
IRD BMF-574.2	BMF-574	BMF-574	UNPATTI	Pattimura University
IRD BMF-534.2	BMF-534	BMF-534	UNPATTI	Pattimura University
IRD BMF-363.2	BMF-363	BMF-363	UNPATTI	Pattimura University
IRD BMF-551.2	BMF-551	BMF-551	UNPATTI	Pattimura University
IRD BMF-250.2	BMF-250	BMF-250	UNPATTI	Pattimura University
IRD BMF-89.2	BMF-89	BMF-89	UNPATTI	Pattimura University
IRD BMF-552.2	BMF-552	BMF-552	UNPATTI	Pattimura University
IRD BMF-296.2	BMF-296	BMF-296	UNPATTI	Pattimura University
IRD BMF-662.2	BMF-662	BMF-662	UNPATTI	Pattimura University
IRD BMF-708.2	BMF-708	BMF-708	UNPATTI	Pattimura University
IRD BMF-611.2	BMF-611	BMF-611	UNPATTI	Pattimura University
IRD BMF-124.2	BMF-124	BMF-124	UNPATTI	Pattimura University
IRD BMF-590.2	BMF-590	BMF-590	UNPATTI	Pattimura University
IRD BMF-341.2	BMF-341	BMF-341	UNPATTI	Pattimura University
IRD BMF-757.2	BMF-757	BMF-757	UNPATTI	Pattimura University
IRD BMF-204.2	BMF-204	BMF-204	UNPATTI	Pattimura University
IRD BMF-751.2	BMF-751	BMF-751	UNPATTI	Pattimura University
IRD BMF-375.2	BMF-375	BMF-375	UNPATTI	Pattimura University
IRD BMF-635.2	BMF-635	BMF-635	UNPATTI	Pattimura University
IRD BMF-323.2	BMF-323	BMF-323	UNPATTI	Pattimura University
IRD BMF-96.2	BMF-96	BMF-96	UNPATTI	Pattimura University
IRD BMF-528.2	BMF-528	BMF-528	UNPATTI	Pattimura University
IRD BMF-445.2	BMF-445	BMF-445	UNPATTI	Pattimura University
IRD BMF-93.2	BMF-93	BMF-93	UNPATTI	Pattimura University
IRD BMF-540.2	BMF-540	BMF-540	UNPATTI	Pattimura University
IRD BMF-98.2	BMF-98	BMF-98	UNPATTI	Pattimura University
IRD BMF-336.2	BMF-336	BMF-336	UNPATTI	Pattimura University
IRD BMF-97.2	BMF-97	BMF-97	UNPATTI	Pattimura University
IRD BMF-379.2	BMF-379	BMF-379	UNPATTI	Pattimura University
IRD BMF-381.2	BMF-381	BMF-381	UNPATTI	Pattimura University
IRD BMF-527.2	BMF-527	BMF-527	UNPATTI	Pattimura University
IRD BMF-536.2	BMF-536	BMF-536	UNPATTI	Pattimura University
IRD BMF-377.2	BMF-377	BMF-377	UNPATTI	Pattimura University
IRD BMF-362.2	BMF-362	BMF-362	UNPATTI	Pattimura University
IRD BMF-322.2	BMF-322	BMF-322	UNPATTI	Pattimura University
IRD BMF-217.2	BMF-217	BMF-217	UNPATTI	Pattimura University
IRD BMF-170.2	BMF-170	BMF-170	UNPATTI	Pattimura University
IRD BMF-750.2	BMF-750	BMF-750	UNPATTI	Pattimura University
IRD BMF-152.2	BMF-152	BMF-152	UNPATTI	Pattimura University
IRD BMF-347.2	BMF-347	BMF-347	UNPATTI	Pattimura University
IRD BMF-348.2	BMF-348	BMF-348	UNPATTI	Pattimura University
IRD BMF-105.2	BMF-105	BMF-105	UNPATTI	Pattimura University
IRD BMF-194.2	BMF-194	BMF-194	UNPATTI	Pattimura University
IRD BMF-542.2	BMF-542	BMF-542	UNPATTI	Pattimura University
IRD BMF-762.2	BMF-762	BMF-762	UNPATTI	Pattimura University
IRD BMF-717.2	BMF-717	BMF-717	UNPATTI	Pattimura University
IRD BMF-292.2	BMF-292	BMF-292	UNPATTI	Pattimura University
IRD BMF-631.2	BMF-631	BMF-631	UNPATTI	Pattimura University
IRD BMF-316.2	BMF-316	BMF-316	UNPATTI	Pattimura University
IRD BMF-693.2	BMF-693	BMF-693	UNPATTI	Pattimura University
IRD BMF-164.2	BMF-164	BMF-164	UNPATTI	Pattimura University
IRD BMF-679.2	BMF-679	BMF-679	UNPATTI	Pattimura University
IRD BMF-4.2	BMF-4	BMF-4	UNPATTI	Pattimura University
IRD BMF-212.2	BMF-212	BMF-212	UNPATTI	Pattimura University
IRD BMF-146.2	BMF-146	BMF-146	UNPATTI	Pattimura University
IRD BMF-199.2	BMF-199	BMF-199	UNPATTI	Pattimura University
IRD BMF-703.2	BMF-703	BMF-703	UNPATTI	Pattimura University
IRD BMF-86.2	BMF-86	BMF-86	UNPATTI	Pattimura University
IRD BMF-189.2	BMF-189	BMF-189	UNPATTI	Pattimura University
IRD BMF-227.2	BMF-227	BMF-227	UNPATTI	Pattimura University
IRD BMF-17.2	BMF-17	BMF-17	UNPATTI	Pattimura University
IRD BMF-584.2	BMF-584	BMF-584	UNPATTI	Pattimura University
IRD BMF-193.2	BMF-193	BMF-193	UNPATTI	Pattimura University
IRD BMF-443.2	BMF-443	BMF-443	UNPATTI	Pattimura University
IRD BMF-638.2	BMF-638	BMF-638	UNPATTI	Pattimura University
IRD BMF-48.2	BMF-48	BMF-48	UNPATTI	Pattimura University
IRD BMF-724.2	BMF-724	BMF-724	UNPATTI	Pattimura University
IRD BMF-87.2	BMF-87	BMF-87	UNPATTI	Pattimura University
IRD BMF-225.2	BMF-225	BMF-225	UNPATTI	Pattimura University
IRD BMF-21.2	BMF-21	BMF-21	UNPATTI	Pattimura University
IRD BMF-400.2	BMF-400	BMF-400	UNPATTI	Pattimura University
IRD BMF-120.2	BMF-120	BMF-120	UNPATTI	Pattimura University
IRD BMF-694.2	BMF-694	BMF-694	UNPATTI	Pattimura University
IRD BMF-258.2	BMF-258	BMF-258	UNPATTI	Pattimura University
IRD BMF-37.2	BMF-37	BMF-37	UNPATTI	Pattimura University
IRD BMF-215.2	BMF-215	BMF-215	UNPATTI	Pattimura University
IRD BMF-440.2	BMF-440	BMF-440	UNPATTI	Pattimura University
IRD BMF-234.2	BMF-234	BMF-234	UNPATTI	Pattimura University
IRD BMF-604.2	BMF-604	BMF-604	UNPATTI	Pattimura University
IRD BMF-630.2	BMF-630	BMF-630	UNPATTI	Pattimura University
IRD BMF-130.2	BMF-130	BMF-130	UNPATTI	Pattimura University
IRD BMF-121.2	BMF-121	BMF-121	UNPATTI	Pattimura University
IRD BMF-319.2	BMF-319	BMF-319	UNPATTI	Pattimura University
IRD BMF-602.2	BMF-602	BMF-602	UNPATTI	Pattimura University
IRD BMF-178.2	BMF-178	BMF-178	UNPATTI	Pattimura University
IRD BMF-456.2	BMF-456	BMF-456	UNPATTI	Pattimura University
IRD BMF-313.2	BMF-313	BMF-313	UNPATTI	Pattimura University
IRD BMF-558.2	BMF-558	BMF-558	UNPATTI	Pattimura University
IRD BMF-357.2	BMF-357	BMF-357	UNPATTI	Pattimura University
IRD BMF-593.2	BMF-593	BMF-593	UNPATTI	Pattimura University
IRD BMF-42.2	BMF-42	BMF-42	UNPATTI	Pattimura University
IRD BMF-263.2	BMF-263	BMF-263	UNPATTI	Pattimura University
IRD BMF-459.2	BMF-459	BMF-459	UNPATTI	Pattimura University
IRD BMF-690.2	BMF-690	BMF-690	UNPATTI	Pattimura University
IRD BMF-111.2	BMF-111	BMF-111	UNPATTI	Pattimura University
IRD BMF-24.2	BMF-24	BMF-24	UNPATTI	Pattimura University
IRD BMF-764.2	BMF-764	BMF-764	UNPATTI	Pattimura University
IRD BMF-559.2	BMF-559	BMF-559	UNPATTI	Pattimura University
IRD BMF-575.2	BMF-575	BMF-575	UNPATTI	Pattimura University
IRD BMF-696.2	BMF-696	BMF-696	UNPATTI	Pattimura University
IRD BMF-10.2	BMF-10	BMF-10	UNPATTI	Pattimura University
IRD BMF-279.2	BMF-279	BMF-279	UNPATTI	Pattimura University
IRD BMF-32.2	BMF-32	BMF-32	UNPATTI	Pattimura University
IRD BMF-224.2	BMF-224	BMF-224	UNPATTI	Pattimura University
IRD BMF-640.2	BMF-640	BMF-640	UNPATTI	Pattimura University
IRD BMF-274.2	BMF-274	BMF-274	UNPATTI	Pattimura University
IRD BMF-490.2	BMF-490	BMF-490	UNPATTI	Pattimura University
IRD BMF-701.2	BMF-701	BMF-701	UNPATTI	Pattimura University
IRD BMF-637.2	BMF-637	BMF-637	UNPATTI	Pattimura University
IRD BMF-515.2	BMF-515	BMF-515	UNPATTI	Pattimura University
IRD BMF-393.2	BMF-393	BMF-393	UNPATTI	Pattimura University
IRD BMF-339.2	BMF-339	BMF-339	UNPATTI	Pattimura University
IRD BMF-484.2	BMF-484	BMF-484	UNPATTI	Pattimura University
IRD BMF-465.2	BMF-465	BMF-465	UNPATTI	Pattimura University
IRD BMF-432.2	BMF-432	BMF-432	UNPATTI	Pattimura University
IRD BMF-606.2	BMF-606	BMF-606	UNPATTI	Pattimura University
IRD BMF-132.2	BMF-132	BMF-132	UNPATTI	Pattimura University
IRD BMF-743.2	BMF-743	BMF-743	UNPATTI	Pattimura University
IRD BMF-390.2	BMF-390	BMF-390	UNPATTI	Pattimura University
IRD BMF-172.2	BMF-172	BMF-172	UNPATTI	Pattimura University
IRD BMF-480.2	BMF-480	BMF-480	UNPATTI	Pattimura University
IRD BMF-736.2	BMF-736	BMF-736	UNPATTI	Pattimura University
IRD BMF-18.2	BMF-18	BMF-18	UNPATTI	Pattimura University
IRD BMF-290.2	BMF-290	BMF-290	UNPATTI	Pattimura University
IRD BMF-730.2	BMF-730	BMF-730	UNPATTI	Pattimura University
IRD BMF-196.2	BMF-196	BMF-196	UNPATTI	Pattimura University
IRD BMF-257.2	BMF-257	BMF-257	UNPATTI	Pattimura University
IRD BMF-345.2	BMF-345	BMF-345	UNPATTI	Pattimura University
IRD BMF-180.2	BMF-180	BMF-180	UNPATTI	Pattimura University
IRD BMF-615.2	BMF-615	BMF-615	UNPATTI	Pattimura University
IRD BMF-399.2	BMF-399	BMF-399	UNPATTI	Pattimura University
IRD BMF-463.2	BMF-463	BMF-463	UNPATTI	Pattimura University
IRD BMF-51.2	BMF-51	BMF-51	UNPATTI	Pattimura University
IRD BMF-182.2	BMF-182	BMF-182	UNPATTI	Pattimura University
IRD BMF-330.2	BMF-330	BMF-330	UNPATTI	Pattimura University
IRD BMF-148.2	BMF-148	BMF-148	UNPATTI	Pattimura University
IRD BMF-677.2	BMF-677	BMF-677	UNPATTI	Pattimura University
IRD BMF-236.2	BMF-236	BMF-236	UNPATTI	Pattimura University
IRD BMF-414.2	BMF-414	BMF-414	UNPATTI	Pattimura University
IRD BMF-6.2	BMF-6	BMF-6	UNPATTI	Pattimura University
IRD BMF-291.2	BMF-291	BMF-291	UNPATTI	Pattimura University
IRD BMF-52.2	BMF-52	BMF-52	UNPATTI	Pattimura University
IRD BMF-72.2	BMF-72	BMF-72	UNPATTI	Pattimura University
IRD BMF-434.2	BMF-434	BMF-434	UNPATTI	Pattimura University
IRD BMF-69.2	BMF-69	BMF-69	UNPATTI	Pattimura University
IRD BMF-582.2	BMF-582	BMF-582	UNPATTI	Pattimura University
IRD BMF-761.2	BMF-761	BMF-761	UNPATTI	Pattimura University
IRD BMF-555.2	BMF-555	BMF-555	UNPATTI	Pattimura University
IRD BMF-303.2	BMF-303	BMF-303	UNPATTI	Pattimura University
IRD BMF-184.2	BMF-184	BMF-184	UNPATTI	Pattimura University
IRD BMF-41.2	BMF-41	BMF-41	UNPATTI	Pattimura University
IRD BMF-722.2	BMF-722	BMF-722	UNPATTI	Pattimura University
IRD BMF-101.2	BMF-101	BMF-101	UNPATTI	Pattimura University
IRD BMF-726.2	BMF-726	BMF-726	UNPATTI	Pattimura University
IRD BMF-653.2	BMF-653	BMF-653	UNPATTI	Pattimura University
IRD BMF-591.2	BMF-591	BMF-591	UNPATTI	Pattimura University
IRD BMF-516.2	BMF-516	BMF-516	UNPATTI	Pattimura University
IRD BMF-317.2	BMF-317	BMF-317	UNPATTI	Pattimura University
IRD BMF-485.2	BMF-485	BMF-485	UNPATTI	Pattimura University
IRD BMF-161.2	BMF-161	BMF-161	UNPATTI	Pattimura University
IRD BMF-16.2	BMF-16	BMF-16	UNPATTI	Pattimura University
IRD BMF-636.2	BMF-636	BMF-636	UNPATTI	Pattimura University
IRD BMF-489.2	BMF-489	BMF-489	UNPATTI	Pattimura University
IRD BMF-554.2	BMF-554	BMF-554	UNPATTI	Pattimura University
IRD BMF-509.2	BMF-509	BMF-509	UNPATTI	Pattimura University
IRD BMF-116.2	BMF-116	BMF-116	UNPATTI	Pattimura University
IRD BMF-560.2	BMF-560	BMF-560	UNPATTI	Pattimura University
IRD BMF-30.2	BMF-30	BMF-30	UNPATTI	Pattimura University
IRD BMF-576.2	BMF-576	BMF-576	UNPATTI	Pattimura University
IRD BMF-54.2	BMF-54	BMF-54	UNPATTI	Pattimura University
IRD BMF-600.2	BMF-600	BMF-600	UNPATTI	Pattimura University
IRD BMF-664.2	BMF-664	BMF-664	UNPATTI	Pattimura University
IRD BMF-652.2	BMF-652	BMF-652	UNPATTI	Pattimura University
IRD BMF-481.2	BMF-481	BMF-481	UNPATTI	Pattimura University
IRD BMF-45.2	BMF-45	BMF-45	UNPATTI	Pattimura University
IRD BMF-673.2	BMF-673	BMF-673	UNPATTI	Pattimura University
IRD BMF-436.2	BMF-436	BMF-436	UNPATTI	Pattimura University
IRD BMF-495.2	BMF-495	BMF-495	UNPATTI	Pattimura University
IRD BMF-311.2	BMF-311	BMF-311	UNPATTI	Pattimura University
IRD BMF-668.2	BMF-668	BMF-668	UNPATTI	Pattimura University
IRD BMF-688.2	BMF-688	BMF-688	UNPATTI	Pattimura University
IRD BMF-301.2	BMF-301	BMF-301	UNPATTI	Pattimura University
IRD BMF-55.2	BMF-55	BMF-55	UNPATTI	Pattimura University
IRD BMF-119.2	BMF-119	BMF-119	UNPATTI	Pattimura University
IRD BMF-12.2	BMF-12	BMF-12	UNPATTI	Pattimura University
IRD BMF-22.2	BMF-22	BMF-22	UNPATTI	Pattimura University
IRD BMF-691.2	BMF-691	BMF-691	UNPATTI	Pattimura University
IRD BMF-13.2	BMF-13	BMF-13	UNPATTI	Pattimura University
IRD BMF-430.2	BMF-430	BMF-430	UNPATTI	Pattimura University
IRD BMF-358.2	BMF-358	BMF-358	UNPATTI	Pattimura University
IRD BMF-228.2	BMF-228	BMF-228	UNPATTI	Pattimura University
IRD BMF-404.2	BMF-404	BMF-404	UNPATTI	Pattimura University
IRD BMF-418.2	BMF-418	BMF-418	UNPATTI	Pattimura University
IRD BMF-31.2	BMF-31	BMF-31	UNPATTI	Pattimura University
IRD BMF-209.2	BMF-209	BMF-209	UNPATTI	Pattimura University
IRD BMF-76.2	BMF-76	BMF-76	UNPATTI	Pattimura University
IRD BMF-413.2	BMF-413	BMF-413	UNPATTI	Pattimura University
IRD BMF-129.2	BMF-129	BMF-129	UNPATTI	Pattimura University
IRD BMF-744.2	BMF-744	BMF-744	UNPATTI	Pattimura University
IRD BMF-394.2	BMF-394	BMF-394	UNPATTI	Pattimura University
IRD BMF-298.2	BMF-298	BMF-298	UNPATTI	Pattimura University
IRD BMF-525.2	BMF-525	BMF-525	UNPATTI	Pattimura University
IRD BMF-425.2	BMF-425	BMF-425	UNPATTI	Pattimura University
IRD BMF-8.2	BMF-8	BMF-8	UNPATTI	Pattimura University
IRD BMF-395.2	BMF-395	BMF-395	UNPATTI	Pattimura University
IRD BMF-156.2	BMF-156	BMF-156	UNPATTI	Pattimura University
IRD BMF-325.2	BMF-325	BMF-325	UNPATTI	Pattimura University
IRD BMF-766.2	BMF-766	BMF-766	UNPATTI	Pattimura University
IRD BMF-472.2	BMF-472	BMF-472	UNPATTI	Pattimura University
IRD BMF-82.2	BMF-82	BMF-82	UNPATTI	Pattimura University
IRD BMF-737.2	BMF-737	BMF-737	UNPATTI	Pattimura University
IRD BMF-103.2	BMF-103	BMF-103	UNPATTI	Pattimura University
IRD BMF-759.2	BMF-759	BMF-759	UNPATTI	Pattimura University
IRD BMF-487.2	BMF-487	BMF-487	UNPATTI	Pattimura University
IRD BMF-192.2	BMF-192	BMF-192	UNPATTI	Pattimura University
IRD BMF-270.2	BMF-270	BMF-270	UNPATTI	Pattimura University
IRD BMF-629.2	BMF-629	BMF-629	UNPATTI	Pattimura University
IRD BMF-687.2	BMF-687	BMF-687	UNPATTI	Pattimura University
IRD BMF-165.2	BMF-165	BMF-165	UNPATTI	Pattimura University
IRD BMF-232.2	BMF-232	BMF-232	UNPATTI	Pattimura University
IRD BMF-632.2	BMF-632	BMF-632	UNPATTI	Pattimura University
IRD BMF-147.2	BMF-147	BMF-147	UNPATTI	Pattimura University
IRD BMF-769.2	BMF-769	BMF-769	UNPATTI	Pattimura University
IRD BMF-557.2	BMF-557	BMF-557	UNPATTI	Pattimura University
IRD BMF-741.2	BMF-741	BMF-741	UNPATTI	Pattimura University
IRD BMF-144.2	BMF-144	BMF-144	UNPATTI	Pattimura University
IRD BMF-329.2	BMF-329	BMF-329	UNPATTI	Pattimura University
IRD BMF-100.2	BMF-100	BMF-100	UNPATTI	Pattimura University
IRD BMF-36.2	BMF-36	BMF-36	UNPATTI	Pattimura University
IRD BMF-195.2	BMF-195	BMF-195	UNPATTI	Pattimura University
IRD BMF-59.2	BMF-59	BMF-59	UNPATTI	Pattimura University
IRD BMF-401.2	BMF-401	BMF-401	UNPATTI	Pattimura University
IRD BMF-583.2	BMF-583	BMF-583	UNPATTI	Pattimura University
IRD BMF-77.2	BMF-77	BMF-77	UNPATTI	Pattimura University
IRD BMF-71.2	BMF-71	BMF-71	UNPATTI	Pattimura University
IRD BMF-442.2	BMF-442	BMF-442	UNPATTI	Pattimura University
IRD BMF-185.2	BMF-185	BMF-185	UNPATTI	Pattimura University
IRD BMF-231.2	BMF-231	BMF-231	UNPATTI	Pattimura University
IRD BMF-28.2	BMF-28	BMF-28	UNPATTI	Pattimura University
IRD BMF-410.2	BMF-410	BMF-410	UNPATTI	Pattimura University
IRD BMF-175.2	BMF-175	BMF-175	UNPATTI	Pattimura University
IRD BMF-745.2	BMF-745	BMF-745	UNPATTI	Pattimura University
IRD BMF-479.2	BMF-479	BMF-479	UNPATTI	Pattimura University
IRD BMF-651.2	BMF-651	BMF-651	UNPATTI	Pattimura University
IRD BMF-247.2	BMF-247	BMF-247	UNPATTI	Pattimura University
IRD BMF-733.2	BMF-733	BMF-733	UNPATTI	Pattimura University
IRD BMF-61.2	BMF-61	BMF-61	UNPATTI	Pattimura University
IRD BMF-508.2	BMF-508	BMF-508	UNPATTI	Pattimura University
IRD BMF-181.2	BMF-181	BMF-181	UNPATTI	Pattimura University
IRD BMF-505.2	BMF-505	BMF-505	UNPATTI	Pattimura University
IRD BMF-431.2	BMF-431	BMF-431	UNPATTI	Pattimura University
IRD BMF-259.2	BMF-259	BMF-259	UNPATTI	Pattimura University
IRD BMF-723.2	BMF-723	BMF-723	UNPATTI	Pattimura University
IRD BMF-256.2	BMF-256	BMF-256	UNPATTI	Pattimura University
IRD BMF-310.2	BMF-310	BMF-310	UNPATTI	Pattimura University
IRD BMF-417.2	BMF-417	BMF-417	UNPATTI	Pattimura University
IRD BMF-229.2	BMF-229	BMF-229	UNPATTI	Pattimura University
IRD BMF-177.2	BMF-177	BMF-177	UNPATTI	Pattimura University
IRD BMF-628.2	BMF-628	BMF-628	UNPATTI	Pattimura University
IRD BMF-398.2	BMF-398	BMF-398	UNPATTI	Pattimura University
IRD BMF-297.2	BMF-297	BMF-297	UNPATTI	Pattimura University
IRD BMF-466.2	BMF-466	BMF-466	UNPATTI	Pattimura University
IRD BMF-727.2	BMF-727	BMF-727	UNPATTI	Pattimura University
IRD BMF-470.2	BMF-470	BMF-470	UNPATTI	Pattimura University
IRD BMF-211.2	BMF-211	BMF-211	UNPATTI	Pattimura University
IRD BMF-605.2	BMF-605	BMF-605	UNPATTI	Pattimura University
IRD BMF-141.2	BMF-141	BMF-141	UNPATTI	Pattimura University
IRD BMF-512.2	BMF-512	BMF-512	UNPATTI	Pattimura University
IRD BMF-504.2	BMF-504	BMF-504	UNPATTI	Pattimura University
IRD BMF-260.2	BMF-260	BMF-260	UNPATTI	Pattimura University
IRD BMF-47.2	BMF-47	BMF-47	UNPATTI	Pattimura University
IRD BMF-344.2	BMF-344	BMF-344	UNPATTI	Pattimura University
IRD BMF-314.2	BMF-314	BMF-314	UNPATTI	Pattimura University
IRD BMF-728.2	BMF-728	BMF-728	UNPATTI	Pattimura University
IRD BMF-699.2	BMF-699	BMF-699	UNPATTI	Pattimura University
IRD BMF-619.2	BMF-619	BMF-619	UNPATTI	Pattimura University
IRD BMF-112.2	BMF-112	BMF-112	UNPATTI	Pattimura University
IRD BMF-455.2	BMF-455	BMF-455	UNPATTI	Pattimura University
IRD BMF-171.2	BMF-171	BMF-171	UNPATTI	Pattimura University
IRD BMF-627.2	BMF-627	BMF-627	UNPATTI	Pattimura University
IRD BMF-5.2	BMF-5	BMF-5	UNPATTI	Pattimura University
IRD BMF-634.2	BMF-634	BMF-634	UNPATTI	Pattimura University
IRD BMF-40.2	BMF-40	BMF-40	UNPATTI	Pattimura University
IRD BMF-114.2	BMF-114	BMF-114	UNPATTI	Pattimura University
IRD BMF-510.2	BMF-510	BMF-510	UNPATTI	Pattimura University
IRD BMF-151.2	BMF-151	BMF-151	UNPATTI	Pattimura University
IRD BMF-578.2	BMF-578	BMF-578	UNPATTI	Pattimura University
IRD BMF-756.2	BMF-756	BMF-756	UNPATTI	Pattimura University
IRD BMF-102.2	BMF-102	BMF-102	UNPATTI	Pattimura University
IRD BMF-340.2	BMF-340	BMF-340	UNPATTI	Pattimura University
IRD BMF-230.2	BMF-230	BMF-230	UNPATTI	Pattimura University
IRD BMF-210.2	BMF-210	BMF-210	UNPATTI	Pattimura University
IRD BMF-315.2	BMF-315	BMF-315	UNPATTI	Pattimura University
IRD BMF-710.2	BMF-710	BMF-710	UNPATTI	Pattimura University
IRD BMF-426.2	BMF-426	BMF-426	UNPATTI	Pattimura University
IRD BMF-731.2	BMF-731	BMF-731	UNPATTI	Pattimura University
IRD BMF-595.2	BMF-595	BMF-595	UNPATTI	Pattimura University
IRD BMF-492.2	BMF-492	BMF-492	UNPATTI	Pattimura University
IRD BMF-255.2	BMF-255	BMF-255	UNPATTI	Pattimura University
IRD BMF-454.2	BMF-454	BMF-454	UNPATTI	Pattimura University
IRD BMF-592.2	BMF-592	BMF-592	UNPATTI	Pattimura University
IRD BMF-50.2	BMF-50	BMF-50	UNPATTI	Pattimura University
IRD BMF-326.2	BMF-326	BMF-326	UNPATTI	Pattimura University
IRD BMF-179.2	BMF-179	BMF-179	UNPATTI	Pattimura University
IRD BMF-162.2	BMF-162	BMF-162	UNPATTI	Pattimura University
IRD BMF-422.2	BMF-422	BMF-422	UNPATTI	Pattimura University
IRD BMF-307.2	BMF-307	BMF-307	UNPATTI	Pattimura University
IRD BMF-26.2	BMF-26	BMF-26	UNPATTI	Pattimura University
IRD BMF-245.2	BMF-245	BMF-245	UNPATTI	Pattimura University
IRD BMF-198.2	BMF-198	BMF-198	UNPATTI	Pattimura University
IRD BMF-56.2	BMF-56	BMF-56	UNPATTI	Pattimura University
IRD BMF-721.2	BMF-721	BMF-721	UNPATTI	Pattimura University
IRD BMF-278.2	BMF-278	BMF-278	UNPATTI	Pattimura University
IRD BMF-588.2	BMF-588	BMF-588	UNPATTI	Pattimura University
IRD BMF-166.2	BMF-166	BMF-166	UNPATTI	Pattimura University
IRD BMF-420.2	BMF-420	BMF-420	UNPATTI	Pattimura University
IRD BMF-494.2	BMF-494	BMF-494	UNPATTI	Pattimura University
IRD BMF-85.2	BMF-85	BMF-85	UNPATTI	Pattimura University
IRD BMF-15.2	BMF-15	BMF-15	UNPATTI	Pattimura University
IRD BMF-700.2	BMF-700	BMF-700	UNPATTI	Pattimura University
IRD BMF-237.2	BMF-237	BMF-237	UNPATTI	Pattimura University
IRD BMF-649.2	BMF-649	BMF-649	UNPATTI	Pattimura University
IRD BMF-281.2	BMF-281	BMF-281	UNPATTI	Pattimura University
IRD BMF-39.2	BMF-39	BMF-39	UNPATTI	Pattimura University
IRD BMF-241.2	BMF-241	BMF-241	UNPATTI	Pattimura University
IRD BMF-506.2	BMF-506	BMF-506	UNPATTI	Pattimura University
IRD BMF-264.2	BMF-264	BMF-264	UNPATTI	Pattimura University
IRD BMF-66.2	BMF-66	BMF-66	UNPATTI	Pattimura University
IRD BMF-607.2	BMF-607	BMF-607	UNPATTI	Pattimura University
IRD BMF-618.2	BMF-618	BMF-618	UNPATTI	Pattimura University
IRD BMF-155.2	BMF-155	BMF-155	UNPATTI	Pattimura University
IRD BMF-9.2	BMF-9	BMF-9	UNPATTI	Pattimura University
IRD BMF-1.2	BMF-1	BMF-1	UNPATTI	Pattimura University
IRD BMF-589.2	BMF-589	BMF-589	UNPATTI	Pattimura University
IRD BMF-168.2	BMF-168	BMF-168	UNPATTI	Pattimura University
IRD BMF-216.2	BMF-216	BMF-216	UNPATTI	Pattimura University
IRD BMF-441.2	BMF-441	BMF-441	UNPATTI	Pattimura University
IRD BMF-746.2	BMF-746	BMF-746	UNPATTI	Pattimura University
IRD BMF-140.2	BMF-140	BMF-140	UNPATTI	Pattimura University
IRD BMF-461.2	BMF-461	BMF-461	UNPATTI	Pattimura University
IRD BMF-271.2	BMF-271	BMF-271	UNPATTI	Pattimura University
IRD BMF-427.2	BMF-427	BMF-427	UNPATTI	Pattimura University
IRD BMF-586.2	BMF-586	BMF-586	UNPATTI	Pattimura University
IRD BMF-25.2	BMF-25	BMF-25	UNPATTI	Pattimura University
IRD BMF-471.2	BMF-471	BMF-471	UNPATTI	Pattimura University
IRD BMF-371.2	BMF-371	BMF-371	UNPATTI	Pattimura University
IRD BMF-667.2	BMF-667	BMF-667	UNPATTI	Pattimura University
IRD BMF-286.2	BMF-286	BMF-286	UNPATTI	Pattimura University
IRD BMF-49.2	BMF-49	BMF-49	UNPATTI	Pattimura University
IRD BMF-468.2	BMF-468	BMF-468	UNPATTI	Pattimura University
IRD BMF-167.2	BMF-167	BMF-167	UNPATTI	Pattimura University
IRD BMF-719.2	BMF-719	BMF-719	UNPATTI	Pattimura University
IRD BMF-749.2	BMF-749	BMF-749	UNPATTI	Pattimura University
IRD BMF-19.2	BMF-19	BMF-19	UNPATTI	Pattimura University
IRD BMF-149.2	BMF-149	BMF-149	UNPATTI	Pattimura University
IRD BMF-473.2	BMF-473	BMF-473	UNPATTI	Pattimura University
IRD BMF-289.2	BMF-289	BMF-289	UNPATTI	Pattimura University
IRD BMF-475.2	BMF-475	BMF-475	UNPATTI	Pattimura University
IRD BMF-266.2	BMF-266	BMF-266	UNPATTI	Pattimura University
IRD BMF-718.2	BMF-718	BMF-718	UNPATTI	Pattimura University
IRD BMF-396.2	BMF-396	BMF-396	UNPATTI	Pattimura University
IRD BMF-729.2	BMF-729	BMF-729	UNPATTI	Pattimura University
IRD BMF-496.2	BMF-496	BMF-496	UNPATTI	Pattimura University
IRD BMF-458.2	BMF-458	BMF-458	UNPATTI	Pattimura University
IRD BMF-467.2	BMF-467	BMF-467	UNPATTI	Pattimura University
IRD BMF-169.2	BMF-169	BMF-169	UNPATTI	Pattimura University
IRD BMF-411.2	BMF-411	BMF-411	UNPATTI	Pattimura University
IRD BMF-689.2	BMF-689	BMF-689	UNPATTI	Pattimura University
IRD BMF-46.2	BMF-46	BMF-46	UNPATTI	Pattimura University
IRD BMF-676.2	BMF-676	BMF-676	UNPATTI	Pattimura University
IRD BMF-725.2	BMF-725	BMF-725	UNPATTI	Pattimura University
IRD BMF-44.2	BMF-44	BMF-44	UNPATTI	Pattimura University
IRD BMF-14.2	BMF-14	BMF-14	UNPATTI	Pattimura University
IRD BMF-428.2	BMF-428	BMF-428	UNPATTI	Pattimura University
IRD BMF-570.2	BMF-570	BMF-570	UNPATTI	Pattimura University
IRD BMF-309.2	BMF-309	BMF-309	UNPATTI	Pattimura University
IRD BMF-659.2	BMF-659	BMF-659	UNPATTI	Pattimura University
IRD BMF-226.2	BMF-226	BMF-226	UNPATTI	Pattimura University
IRD BMF-642.2	BMF-642	BMF-642	UNPATTI	Pattimura University
IRD BMF-514.2	BMF-514	BMF-514	UNPATTI	Pattimura University
IRD BMF-616.2	BMF-616	BMF-616	UNPATTI	Pattimura University
IRD BMF-81.2	BMF-81	BMF-81	UNPATTI	Pattimura University
IRD BMF-23.2	BMF-23	BMF-23	UNPATTI	Pattimura University
IRD BMF-370.2	BMF-370	BMF-370	UNPATTI	Pattimura University
IRD BMF-493.2	BMF-493	BMF-493	UNPATTI	Pattimura University
IRD BMF-666.2	BMF-666	BMF-666	UNPATTI	Pattimura University
IRD BMF-435.2	BMF-435	BMF-435	UNPATTI	Pattimura University
IRD BMF-20.2	BMF-20	BMF-20	UNPATTI	Pattimura University
IRD BMF-641.2	BMF-641	BMF-641	UNPATTI	Pattimura University
IRD BMF-328.2	BMF-328	BMF-328	UNPATTI	Pattimura University
IRD BMF-62.2	BMF-62	BMF-62	UNPATTI	Pattimura University
IRD BMF-474.2	BMF-474	BMF-474	UNPATTI	Pattimura University
IRD BMF-488.2	BMF-488	BMF-488	UNPATTI	Pattimura University
IRD BMF-444.2	BMF-444	BMF-444	UNPATTI	Pattimura University
IRD BMF-115.2	BMF-115	BMF-115	UNPATTI	Pattimura University
IRD BMF-163.2	BMF-163	BMF-163	UNPATTI	Pattimura University
IRD BMF-84.2	BMF-84	BMF-84	UNPATTI	Pattimura University
IRD BMF-608.2	BMF-608	BMF-608	UNPATTI	Pattimura University
IRD BMF-295.2	BMF-295	BMF-295	UNPATTI	Pattimura University
IRD BMF-304.2	BMF-304	BMF-304	UNPATTI	Pattimura University
IRD BMF-306.2	BMF-306	BMF-306	UNPATTI	Pattimura University
IRD BMF-419.2	BMF-419	BMF-419	UNPATTI	Pattimura University
IRD BMF-663.2	BMF-663	BMF-663	UNPATTI	Pattimura University
IRD BMF-318.2	BMF-318	BMF-318	UNPATTI	Pattimura University
IRD BMF-342.2	BMF-342	BMF-342	UNPATTI	Pattimura University
IRD BMF-692.2	BMF-692	BMF-692	UNPATTI	Pattimura University
IRD BMF-331.2	BMF-331	BMF-331	UNPATTI	Pattimura University
IRD BMF-214.2	BMF-214	BMF-214	UNPATTI	Pattimura University
IRD BMF-438.2	BMF-438	BMF-438	UNPATTI	Pattimura University
IRD BMF-64.2	BMF-64	BMF-64	UNPATTI	Pattimura University
IRD BMF-73.2	BMF-73	BMF-73	UNPATTI	Pattimura University
IRD BMF-478.2	BMF-478	BMF-478	UNPATTI	Pattimura University
IRD BMF-407.2	BMF-407	BMF-407	UNPATTI	Pattimura University
IRD BMF-118.2	BMF-118	BMF-118	UNPATTI	Pattimura University
IRD BMF-58.2	BMF-58	BMF-58	UNPATTI	Pattimura University
IRD BMF-482.2	BMF-482	BMF-482	UNPATTI	Pattimura University
IRD BMF-75.2	BMF-75	BMF-75	UNPATTI	Pattimura University
IRD BMF-280.2	BMF-280	BMF-280	UNPATTI	Pattimura University
IRD BMF-739.2	BMF-739	BMF-739	UNPATTI	Pattimura University
IRD BMF-603.2	BMF-603	BMF-603	UNPATTI	Pattimura University
IRD BMF-678.2	BMF-678	BMF-678	UNPATTI	Pattimura University
IRD BMF-585.2	BMF-585	BMF-585	UNPATTI	Pattimura University
IRD BMF-476.2	BMF-476	BMF-476	UNPATTI	Pattimura University
IRD BMF-720.2	BMF-720	BMF-720	UNPATTI	Pattimura University
IRD BMF-7.2	BMF-7	BMF-7	UNPATTI	Pattimura University
IRD BMF-587.2	BMF-587	BMF-587	UNPATTI	Pattimura University
IRD BMF-34.2	BMF-34	BMF-34	UNPATTI	Pattimura University
IRD BMF-423.2	BMF-423	BMF-423	UNPATTI	Pattimura University
IRD BMF-285.2	BMF-285	BMF-285	UNPATTI	Pattimura University
IRD BMF-403.2	BMF-403	BMF-403	UNPATTI	Pattimura University
IRD BMF-288.2	BMF-288	BMF-288	UNPATTI	Pattimura University
IRD BMF-704.2	BMF-704	BMF-704	UNPATTI	Pattimura University
IRD BMF-308.2	BMF-308	BMF-308	UNPATTI	Pattimura University
IRD BMF-80.2	BMF-80	BMF-80	UNPATTI	Pattimura University
IRD BMF-284.2	BMF-284	BMF-284	UNPATTI	Pattimura University
IRD BMF-416.2	BMF-416	BMF-416	UNPATTI	Pattimura University
IRD BMF-462.2	BMF-462	BMF-462	UNPATTI	Pattimura University
IRD BMF-293.2	BMF-293	BMF-293	UNPATTI	Pattimura University
IRD BMF-143.2	BMF-143	BMF-143	UNPATTI	Pattimura University
IRD BMF-498.2	BMF-498	BMF-498	UNPATTI	Pattimura University
IRD BMF-186.2	BMF-186	BMF-186	UNPATTI	Pattimura University
IRD BMF-526.2	BMF-526	BMF-526	UNPATTI	Pattimura University
IRD BMF-287.2	BMF-287	BMF-287	UNPATTI	Pattimura University
IRD BMF-633.2	BMF-633	BMF-633	UNPATTI	Pattimura University
IRD BMF-142.2	BMF-142	BMF-142	UNPATTI	Pattimura University
IRD BMF-221.2	BMF-221	BMF-221	UNPATTI	Pattimura University
IRD BMF-556.2	BMF-556	BMF-556	UNPATTI	Pattimura University
IRD BMF-338.2	BMF-338	BMF-338	UNPATTI	Pattimura University
IRD BMF-213.2	BMF-213	BMF-213	UNPATTI	Pattimura University
IRD BMF-457.2	BMF-457	BMF-457	UNPATTI	Pattimura University
IRD BMF-240.2	BMF-240	BMF-240	UNPATTI	Pattimura University
IRD BMF-732.2	BMF-732	BMF-732	UNPATTI	Pattimura University
IRD BMF-265.2	BMF-265	BMF-265	UNPATTI	Pattimura University
IRD BMF-597.2	BMF-597	BMF-597	UNPATTI	Pattimura University
IRD BMF-3.2	BMF-3	BMF-3	UNPATTI	Pattimura University
IRD BMF-38.2	BMF-38	BMF-38	UNPATTI	Pattimura University
IRD BMF-153.2	BMF-153	BMF-153	UNPATTI	Pattimura University
IRD BMF-639.2	BMF-639	BMF-639	UNPATTI	Pattimura University
IRD BMF-261.2	BMF-261	BMF-261	UNPATTI	Pattimura University
IRD BMF-562.2	BMF-562	BMF-562	UNPATTI	Pattimura University
IRD BMF-683.2	BMF-683	BMF-683	UNPATTI	Pattimura University
IRD BMF-517.2	BMF-517	BMF-517	UNPATTI	Pattimura University
IRD BMF-669.2	BMF-669	BMF-669	UNPATTI	Pattimura University
IRD BMF-433.2	BMF-433	BMF-433	UNPATTI	Pattimura University
IRD BMF-174.2	BMF-174	BMF-174	UNPATTI	Pattimura University
IRD BMF-408.2	BMF-408	BMF-408	UNPATTI	Pattimura University
IRD BMF-312.2	BMF-312	BMF-312	UNPATTI	Pattimura University
IRD BMF-244.2	BMF-244	BMF-244	UNPATTI	Pattimura University
IRD BMF-29.2	BMF-29	BMF-29	UNPATTI	Pattimura University
IRD BMF-437.2	BMF-437	BMF-437	UNPATTI	Pattimura University
IRD BMF-117.2	BMF-117	BMF-117	UNPATTI	Pattimura University
IRD BMF-88.2	BMF-88	BMF-88	UNPATTI	Pattimura University
IRD BMF-695.2	BMF-695	BMF-695	UNPATTI	Pattimura University
IRD BMF-302.2	BMF-302	BMF-302	UNPATTI	Pattimura University
IRD BMF-133.2	BMF-133	BMF-133	UNPATTI	Pattimura University
IRD BMF-697.2	BMF-697	BMF-697	UNPATTI	Pattimura University
IRD BMF-33.2	BMF-33	BMF-33	UNPATTI	Pattimura University
IRD BMF-626.2	BMF-626	BMF-626	UNPATTI	Pattimura University
IRD BMF-356.2	BMF-356	BMF-356	UNPATTI	Pattimura University
IRD BMF-713.2	BMF-713	BMF-713	UNPATTI	Pattimura University
IRD BMF-511.2	BMF-511	BMF-511	UNPATTI	Pattimura University
IRD BMF-620.2	BMF-620	BMF-620	UNPATTI	Pattimura University
IRD BMF-354.2	BMF-354	BMF-354	UNPATTI	Pattimura University
IRD BMF-191.2	BMF-191	BMF-191	UNPATTI	Pattimura University
IRD BMF-397.2	BMF-397	BMF-397	UNPATTI	Pattimura University
IRD BMF-452.2	BMF-452	BMF-452	UNPATTI	Pattimura University
IRD BMF-53.2	BMF-53	BMF-53	UNPATTI	Pattimura University
IRD BMF-665.2	BMF-665	BMF-665	UNPATTI	Pattimura University
IRD BMF-477.2	BMF-477	BMF-477	UNPATTI	Pattimura University
IRD BMF-68.2	BMF-68	BMF-68	UNPATTI	Pattimura University
IRD BMF-173.2	BMF-173	BMF-173	UNPATTI	Pattimura University
IRD BMF-67.2	BMF-67	BMF-67	UNPATTI	Pattimura University
IRD BMF-579.2	BMF-579	BMF-579	UNPATTI	Pattimura University
IRD BMF-158.2	BMF-158	BMF-158	UNPATTI	Pattimura University
IRD BMF-680.2	BMF-680	BMF-680	UNPATTI	Pattimura University
IRD BMF-343.2	BMF-343	BMF-343	UNPATTI	Pattimura University
IRD BMF-747.2	BMF-747	BMF-747	UNPATTI	Pattimura University
IRD BMF-706.2	BMF-706	BMF-706	UNPATTI	Pattimura University
IRD BMF-262.2	BMF-262	BMF-262	UNPATTI	Pattimura University
IRD BMF-682.2	BMF-682	BMF-682	UNPATTI	Pattimura University
IRD BMF-421.2	BMF-421	BMF-421	UNPATTI	Pattimura University
IRD BMF-35.2	BMF-35	BMF-35	UNPATTI	Pattimura University
IRD BMF-483.2	BMF-483	BMF-483	UNPATTI	Pattimura University
IRD BMF-500.2	BMF-500	BMF-500	UNPATTI	Pattimura University
IRD BMF-242.2	BMF-242	BMF-242	UNPATTI	Pattimura University
IRD BMF-765.2	BMF-765	BMF-765	UNPATTI	Pattimura University
IRD BMF-160.2	BMF-160	BMF-160	UNPATTI	Pattimura University
IRD BMF-424.2	BMF-424	BMF-424	UNPATTI	Pattimura University
IRD BMF-599.2	BMF-599	BMF-599	UNPATTI	Pattimura University
IRD BMF-294.2	BMF-294	BMF-294	UNPATTI	Pattimura University
IRD BMF-243.2	BMF-243	BMF-243	UNPATTI	Pattimura University
IRD BMF-131.2	BMF-131	BMF-131	UNPATTI	Pattimura University
IRD BMF-11.2	BMF-11	BMF-11	UNPATTI	Pattimura University
IRD BMF-503.2	BMF-503	BMF-503	UNPATTI	Pattimura University
IRD BMF-738.2	BMF-738	BMF-738	UNPATTI	Pattimura University
IRD BMF-57.2	BMF-57	BMF-57	UNPATTI	Pattimura University
IRD BMF-391.2	BMF-391	BMF-391	UNPATTI	Pattimura University
IRD BMF-355.2	BMF-355	BMF-355	UNPATTI	Pattimura University
IRD BMF-561.2	BMF-561	BMF-561	UNPATTI	Pattimura University
IRD BMF-139.2	BMF-139	BMF-139	UNPATTI	Pattimura University
IRD BMF-491.2	BMF-491	BMF-491	UNPATTI	Pattimura University
IRD BMF-78.2	BMF-78	BMF-78	UNPATTI	Pattimura University
IRD BMF-27.2	BMF-27	BMF-27	UNPATTI	Pattimura University
IRD BMF-283.2	BMF-283	BMF-283	UNPATTI	Pattimura University
IRD BMF-324.2	BMF-324	BMF-324	UNPATTI	Pattimura University
IRD BMF-305.2	BMF-305	BMF-305	UNPATTI	Pattimura University
IRD BMF-273.2	BMF-273	BMF-273	UNPATTI	Pattimura University
IRD BMF-65.2	BMF-65	BMF-65	UNPATTI	Pattimura University

## Sheet: Taxonomy
Sample ID	Phylum	Class	Order	Family	Subfamily	Tribe	Genus	Species	Subspecies	Identifier	Identifier Email	Identification Method	Taxonomy Notes
BMF-385.2	Chordata	Actinopterygii	Acanthuriformes	Acanthuridae	Acanthurinae		Acanthurus	Acanthurus lineatus		Frederik Rijoly	nokerijoly@yahoo.co.id	Morphology
BMF-386.2	Chordata	Actinopterygii	Acanthuriformes	Acanthuridae	Acanthurinae		Acanthurus	Acanthurus lineatus		Frederik Rijoly	nokerijoly@yahoo.co.id	Morphology
BMF-388.2	Chordata	Actinopterygii	Acanthuriformes	Acanthuridae	Acanthurinae		Acanthurus	Acanthurus lineatus		Frederik Rijoly	nokerijoly@yahoo.co.id	Morphology
BMF-755.2	Chordata	Actinopterygii	Acanthuriformes	Acanthuridae	Acanthurinae		Acanthurus	Acanthurus thompsoni		Frederik Rijoly	nokerijoly@yahoo.co.id	Morphology
BMF-348.2	Chordata	Actinopterygii	Acanthuriformes	Acanthuridae	Acanthurinae		Acanthurus	Acanthurus xanthopterus		Frederik Rijoly	nokerijoly@yahoo.co.id	Morphology
BMF-268.2	Chordata	Actinopterygii	Acanthuriformes	Acanthuridae	Acanthurinae		Ctenochaetus	Ctenochaetus striatus		Frederik Rijoly	nokerijoly@yahoo.co.id	Morphology
BMF-364.2	Chordata	Actinopterygii	Acanthuriformes	Acanthuridae	Nasinae		Naso	Naso hexacanthus		Frederik Rijoly	nokerijoly@yahoo.co.id	Morphology
BMF-742.2	Chordata	Actinopterygii	Trachiniformes	Pinguipedidae			Ryukyupercis	Ryukyupercis gushikeni		Frederik Rijoly	nokerijoly@yahoo.co.id	Morphology
BMF-643.2	Chordata	Actinopterygii	Perciformes	Haemulidae	Plectorhinchinae		Plectorhinchus	Plectorhinchus lineatus		Frederik Rijoly	nokerijoly@yahoo.co.id	Morphology
BMF-648.2	Chordata	Actinopterygii	Perciformes	Haemulidae	Plectorhinchinae		Plectorhinchus	Plectorhinchus lineatus		Frederik Rijoly	nokerijoly@yahoo.co.id	Morphology
BMF-645.2	Chordata	Actinopterygii	Perciformes	Haemulidae	Plectorhinchinae		Plectorhinchus	Plectorhinchus lineatus		Frederik Rijoly	nokerijoly@yahoo.co.id	Morphology
BMF-646.2	Chordata	Actinopterygii	Perciformes	Haemulidae	Plectorhinchinae		Plectorhinchus	Plectorhinchus lineatus		Frederik Rijoly	nokerijoly@yahoo.co.id	Morphology
BMF-647.2	Chordata	Actinopterygii	Perciformes	Haemulidae	Plectorhinchinae		Plectorhinchus	Plectorhinchus lineatus		Frederik Rijoly	nokerijoly@yahoo.co.id	Morphology
BMF-126.2	Chordata	Actinopterygii	Holocentriformes	Holocentridae	Myripristinae		Myripristis	Myripristis violacea		Frederik Rijoly	nokerijoly@yahoo.co.id	Morphology
BMF-543.2	Chordata	Actinopterygii	Holocentriformes	Holocentridae	Myripristinae		Myripristis	Myripristis pralinia		Frederik Rijoly	nokerijoly@yahoo.co.id	Morphology
BMF-546.2	Chordata	Actinopterygii	Holocentriformes	Holocentridae	Myripristinae		Myripristis	Myripristis violacea		Frederik Rijoly	nokerijoly@yahoo.co.id	Morphology
BMF-203.2	Chordata	Actinopterygii	Holocentriformes	Holocentridae	Holocentrinae		Sargocentron	Sargocentron diadema		Frederik Rijoly	nokerijoly@yahoo.co.id	Morphology
BMF-734.2	Chordata	Actinopterygii	Labriformes	Labridae			Cheilinus	Cheilinus fasciatus		Frederik Rijoly	nokerijoly@yahoo.co.id	Morphology
BMF-63.2	Chordata	Actinopterygii	Labriformes	Labridae			Choerodon	Choerodon zamboangae		Frederik Rijoly	nokerijoly@yahoo.co.id	Morphology
BMF-439.2	Chordata	Actinopterygii	Labriformes	Labridae			Epibulus	Epibulus brevis		Erwan Delrieu-Trottin	erwan.delrieu-trottin@hotmail.com	Morphology - BOLD
BMF-449.2	Chordata	Actinopterygii	Labriformes	Labridae			Hemigymnus	Hemigymnus melapterus		Frederik Rijoly	nokerijoly@yahoo.co.id	Morphology
BMF-760.2	Chordata	Actinopterygii	Labriformes	Labridae			Hemigymnus	Hemigymnus melapterus		Frederik Rijoly	nokerijoly@yahoo.co.id	Morphology
BMF-83.2	Chordata	Actinopterygii	Labriformes	Labridae			Hologymnosus	Hologymnosus doliatus		Frederik Rijoly	nokerijoly@yahoo.co.id	Morphology
BMF-707.2	Chordata	Actinopterygii	Labriformes	Labridae			Hologymnosus	Hologymnosus doliatus		Frederik Rijoly	nokerijoly@yahoo.co.id	Morphology
BMF-239.2	Chordata	Actinopterygii	Labriformes	Labridae			Oxycheilinus	Oxycheilinus digramma		Frederik Rijoly	nokerijoly@yahoo.co.id	Morphology
BMF-123.2	Chordata	Actinopterygii	Spariformes	Lethrinidae			Lethrinus	Lethrinus harak		Frederik Rijoly	nokerijoly@yahoo.co.id	Morphology
BMF-486.2	Chordata	Actinopterygii	Spariformes	Lethrinidae			Lethrinus	Lethrinus semicinctus		Erwan Delrieu-Trottin	erwan.delrieu-trottin@hotmail.com	Morphology
BMF-259.2	Chordata	Actinopterygii	Perciformes	Mullidae			Mulloidichthys	Mulloidichthys vanicolensis		Frederik Rijoly	nokerijoly@yahoo.co.id	Morphology
BMF-276.2	Chordata	Actinopterygii	Perciformes	Mullidae			Mulloidichthys	Mulloidichthys flavolineatus		Frederik Rijoly	nokerijoly@yahoo.co.id	Morphology
BMF-277.2	Chordata	Actinopterygii	Perciformes	Mullidae			Mulloidichthys	Mulloidichthys flavolineatus		Frederik Rijoly	nokerijoly@yahoo.co.id	Morphology
BMF-740.2	Chordata	Actinopterygii	Perciformes	Mullidae			Parupeneus	Parupeneus jansenii		Erwan Delrieu-Trottin	erwan.delrieu-trottin@hotmail.com	Morphology - BOLD
BMF-685.2	Chordata	Actinopterygii	Perciformes	Mullidae			Parupeneus	Parupeneus spilurus		Frederik Rijoly	nokerijoly@yahoo.co.id	Morphology
BMF-660.2	Chordata	Actinopterygii	Spariformes	Nemipteridae			Nemipterus	Nemipterus furcosus		Erwan Delrieu-Trottin	erwan.delrieu-trottin@hotmail.com	Morphology and molecular, following Molecular systematics of threadfin breams and relatives (Teleostei, Nemipteridae) Hung et al 2017
BMF-327.2	Chordata	Actinopterygii	Spariformes	Nemipteridae			Scolopsis	Scolopsis taenioptera		Frederik Rijoly	nokerijoly@yahoo.co.id	Morphology
BMF-251.2	Chordata	Actinopterygii	Trachiniformes	Pinguipedidae			Parapercis			Frederik Rijoly	nokerijoly@yahoo.co.id	Morphology
BMF-109.2	Chordata	Actinopterygii	Siluriformes	Plotosidae			Plotosus	Plotosus lineatus		Frederik Rijoly	nokerijoly@yahoo.co.id	Morphology
BMF-110.2	Chordata	Actinopterygii	Siluriformes	Plotosidae			Plotosus	Plotosus lineatus		Frederik Rijoly	nokerijoly@yahoo.co.id	Morphology
BMF-219.2	Chordata	Actinopterygii	Ovalentaria	Pomacentridae	Pomacentrinae		Abudefduf	Abudefduf vaigiensis		Frederik Rijoly	nokerijoly@yahoo.co.id	Morphology
BMF-220.2	Chordata	Actinopterygii	Ovalentaria	Pomacentridae	Pomacentrinae		Abudefduf	Abudefduf vaigiensis		Frederik Rijoly	nokerijoly@yahoo.co.id	Morphology
BMF-222.2	Chordata	Actinopterygii	Ovalentaria	Pomacentridae	Pomacentrinae		Abudefduf	Abudefduf vaigiensis		Frederik Rijoly	nokerijoly@yahoo.co.id	Morphology
BMF-223.2	Chordata	Actinopterygii	Ovalentaria	Pomacentridae	Pomacentrinae		Abudefduf	Abudefduf vaigiensis		Frederik Rijoly	nokerijoly@yahoo.co.id	Morphology
BMF-224.2	Chordata	Actinopterygii	Ovalentaria	Pomacentridae	Pomacentrinae		Abudefduf	Abudefduf vaigiensis		Frederik Rijoly	nokerijoly@yahoo.co.id	Morphology
BMF-705.2	Chordata	Actinopterygii	Perciformes	Priacanthidae			Priacanthus	Priacanthus hamrur		Frederik Rijoly	nokerijoly@yahoo.co.id	Morphology
BMF-767.2	Chordata	Actinopterygii	Labriformes	Scaridae			Scarus	Scarus forsteni		Frederik Rijoly	nokerijoly@yahoo.co.id	Morphology
BMF-210.2	Chordata	Actinopterygii	Perciformes	Serranidae	Epinephelinae		Epinephelus	Epinephelus merra		Frederik Rijoly	nokerijoly@yahoo.co.id	Morphology
BMF-176.2	Chordata	Actinopterygii	Perciformes	Serranidae	Epinephelinae		Epinephelus	Epinephelus ongus		Frederik Rijoly	nokerijoly@yahoo.co.id	Morphology
BMF-580.2	Chordata	Actinopterygii	Perciformes	Serranidae	Epinephelinae		Liopropoma	Liopropoma latifasciatum		Erwan Delrieu-Trottin	erwan.delrieu-trottin@hotmail.com	Morphology
BMF-70.2	Chordata	Actinopterygii	Perciformes	Siganidae			Siganus	Siganus corallinus		Frederik Rijoly	nokerijoly@yahoo.co.id	Morphology
IRD BMF-106.2	Chordata	Actinopterygii	Perciformes	Caesionidae			Pterocaesio	Pterocaesio tessellata		Erwan Delrieu-Trottin	erwan.delrieu-trottin@hotmail.com	Morphology
IRD BMF-382.2	Chordata	Actinopterygii	Perciformes	Caesionidae			Pterocaesio	Pterocaesio tessellata		Erwan Delrieu-Trottin	erwan.delrieu-trottin@hotmail.com	Morphology
IRD BMF-333.2	Chordata	Actinopterygii	Tetraodontiformes	Balistidae			Odonus	Odonus niger		Frederik Rijoly	nokerijoly@yahoo.co.id	Morphology
IRD BMF-359.2	Chordata	Actinopterygii	Kurtiformes	Apogonidae	Apogoninae		Cheilodipterus	Cheilodipterus macrodon		Frederik Rijoly	nokerijoly@yahoo.co.id	Morphology
IRD BMF-654.2	Chordata	Actinopterygii	Perciformes	Haemulidae	Plectorhinchinae		Plectorhinchus	Plectorhinchus polytaenia		Frederik Rijoly	nokerijoly@yahoo.co.id	Morphology
IRD BMF-539.2	Chordata	Actinopterygii	Holocentriformes	Holocentridae	Myripristinae		Myripristis	Myripristis pralinia		Frederik Rijoly	nokerijoly@yahoo.co.id	Morphology
IRD BMF-252.2	Chordata	Actinopterygii	Trachiniformes	Pinguipedidae			Ryukyupercis	Ryukyupercis gushikeni		Erwan Delrieu-Trottin	erwan.delrieu-trottin@hotmail.com	Morphology	BOLD ID engine + pictures
IRD BMF-613.2	Chordata	Actinopterygii	Perciformes	Caesionidae			Caesio	Caesio teres		Frederik Rijoly	nokerijoly@yahoo.co.id	Morphology
IRD BMF-572.2	Chordata	Actinopterygii	Holocentriformes	Holocentridae	Holocentrinae		Neoniphon	Neoniphon aurolineatus		Frederik Rijoly	nokerijoly@yahoo.co.id	Morphology
IRD BMF-387.2	Chordata	Actinopterygii	Acanthuriformes	Acanthuridae	Acanthurinae		Acanthurus	Acanthurus lineatus		Frederik Rijoly	nokerijoly@yahoo.co.id	Morphology
IRD BMF-384.2	Chordata	Actinopterygii	Perciformes	Caesionidae			Caesio	Caesio cuning		Frederik Rijoly	nokerijoly@yahoo.co.id	Morphology
IRD BMF-374.2	Chordata	Actinopterygii	Carangiformes	Carangidae	Caranginae		Atule	Atule mate		Frederik Rijoly	nokerijoly@yahoo.co.id	Morphology
IRD BMF-448.2	Chordata	Actinopterygii	Carangiformes	Carangidae	Caranginae		Caranx	Caranx sexfasciatus		Frederik Rijoly	nokerijoly@yahoo.co.id	Morphology
IRD BMF-74.2	Chordata	Actinopterygii	Holocentriformes	Holocentridae	Holocentrinae		Sargocentron	Sargocentron caudimaculatum		Erwan Delrieu-Trottin	erwan.delrieu-trottin@hotmail.com	Morphology
IRD BMF-376.2	Chordata	Actinopterygii	Carangiformes	Carangidae	Caranginae		Atule	Atule mate		Frederik Rijoly	nokerijoly@yahoo.co.id	Morphology
IRD BMF-138.2	Chordata	Actinopterygii	Holocentriformes	Holocentridae	Myripristinae		Myripristis	Myripristis murdjan		Frederik Rijoly	nokerijoly@yahoo.co.id	Morphology
IRD BMF-530.2	Chordata	Actinopterygii	Holocentriformes	Holocentridae	Holocentrinae		Neoniphon	Neoniphon sammara		Frederik Rijoly	nokerijoly@yahoo.co.id	Morphology
IRD BMF-321.2	Chordata	Actinopterygii	Kurtiformes	Apogonidae	Apogoninae		Ostorhinchus	Ostorhinchus aureus		Frederik Rijoly	nokerijoly@yahoo.co.id	Morphology
IRD BMF-531.2	Chordata	Actinopterygii	Holocentriformes	Holocentridae	Holocentrinae		Neoniphon	Neoniphon sammara		Frederik Rijoly	nokerijoly@yahoo.co.id	Morphology
IRD BMF-537.2	Chordata	Actinopterygii	Holocentriformes	Holocentridae	Holocentrinae		Sargocentron	Sargocentron microstoma		Frederik Rijoly	nokerijoly@yahoo.co.id	Morphology
IRD BMF-571.2	Chordata	Actinopterygii	Holocentriformes	Holocentridae	Holocentrinae		Sargocentron	Sargocentron rubrum		Erwan Delrieu-Trottin	erwan.delrieu-trottin@hotmail.com	Morphology
IRD BMF-655.2	Chordata	Actinopterygii	Perciformes	Haemulidae	Plectorhinchinae		Plectorhinchus	Plectorhinchus polytaenia		Frederik Rijoly	nokerijoly@yahoo.co.id	Morphology
IRD BMF-272.2	Chordata	Actinopterygii	Perciformes	Haemulidae	Plectorhinchinae		Plectorhinchus	Plectorhinchus chaetodonoides		Frederik Rijoly	nokerijoly@yahoo.co.id	Morphology
IRD BMF-248.2	Chordata	Actinopterygii	Perciformes	Priacanthidae			Pristigenys	Pristigenys refulgens		Erwan Delrieu-Trottin	erwan.delrieu-trottin@hotmail.com	Morphology	Soft portions of vertical fins with black margins
IRD BMF-127.2	Chordata	Actinopterygii	Holocentriformes	Holocentridae	Myripristinae		Myripristis	Myripristis murdjan		Frederik Rijoly	nokerijoly@yahoo.co.id	Morphology
IRD BMF-201.2	Chordata	Actinopterygii	Holocentriformes	Holocentridae	Holocentrinae		Sargocentron	Sargocentron diadema		Frederik Rijoly	nokerijoly@yahoo.co.id	Morphology
IRD BMF-453.2	Chordata	Actinopterygii	Acanthuriformes	Acanthuridae	Acanthurinae		Acanthurus	Acanthurus nigricauda		Frederik Rijoly	nokerijoly@yahoo.co.id	Morphology
IRD BMF-90.2	Chordata	Actinopterygii	Perciformes	Caesionidae			Pterocaesio	Pterocaesio capricornis		Erwan Delrieu-Trottin	erwan.delrieu-trottin@hotmail.com	Morphology
IRD BMF-206.2	Chordata	Actinopterygii	Holocentriformes	Holocentridae	Holocentrinae		Sargocentron	Sargocentron caudimaculatum		Frederik Rijoly	nokerijoly@yahoo.co.id	Morphology
IRD BMF-753.2	Chordata	Actinopterygii	Acanthuriformes	Acanthuridae	Nasinae		Naso	Naso hexacanthus		Erwan Delrieu-Trottin	erwan.delrieu-trottin@hotmail.com	Morphology	Naso cf. sp1
IRD BMF-446.2	Chordata	Actinopterygii	Acanthuriformes	Acanthuridae	Acanthurinae		Acanthurus	Acanthurus xanthopterus		Frederik Rijoly	nokerijoly@yahoo.co.id	Morphology
IRD BMF-569.2	Chordata	Actinopterygii	Perciformes	Caesionidae			Caesio	Caesio cuning		Frederik Rijoly	nokerijoly@yahoo.co.id	Morphology
IRD BMF-566.2	Chordata	Actinopterygii	Perciformes	Haemulidae	Plectorhinchinae		Plectorhinchus	Plectorhinchus vittatus		Frederik Rijoly	nokerijoly@yahoo.co.id	Morphology
IRD BMF-520.2	Chordata	Actinopterygii	Acanthuriformes	Acanthuridae	Acanthurinae		Acanthurus	Acanthurus mata		Frederik Rijoly	nokerijoly@yahoo.co.id	Morphology
IRD BMF-541.2	Chordata	Actinopterygii	Holocentriformes	Holocentridae	Myripristinae		Myripristis	Myripristis pralinia		Frederik Rijoly	nokerijoly@yahoo.co.id	Morphology
IRD BMF-715.2	Chordata	Actinopterygii	Perciformes	Priacanthidae			Pristigenys	Pristigenys refulgens		Erwan Delrieu-Trottin	erwan.delrieu-trottin@hotmail.com	Morphology	Soft portions of vertical fins with black margins
IRD BMF-716.2	Chordata	Actinopterygii	Perciformes	Priacanthidae			Pristigenys	Pristigenys refulgens		Erwan Delrieu-Trottin	erwan.delrieu-trottin@hotmail.com	Morphology
IRD BMF-548.2	Chordata	Actinopterygii	Holocentriformes	Holocentridae	Myripristinae		Myripristis	Myripristis murdjan		Erwan Delrieu-Trottin	erwan.delrieu-trottin@hotmail.com	Morphology
IRD BMF-625.2	Chordata	Actinopterygii	Acanthuriformes	Acanthuridae	Acanthurinae		Ctenochaetus	Ctenochaetus binotatus		Frederik Rijoly	nokerijoly@yahoo.co.id	Morphology
IRD BMF-614.2	Chordata	Actinopterygii	Perciformes	Caesionidae			Caesio	Caesio teres		Frederik Rijoly	nokerijoly@yahoo.co.id	Morphology
IRD BMF-320.2	Chordata	Actinopterygii	Kurtiformes	Apogonidae	Apogoninae		Ostorhinchus	Ostorhinchus fleurieu		Frederik Rijoly	nokerijoly@yahoo.co.id	Morphology
IRD BMF-157.2	Chordata	Actinopterygii	Perciformes	Caesionidae			Caesio	Caesio lunaris		Erwan Delrieu-Trottin	erwan.delrieu-trottin@hotmail.com	Morphology
IRD BMF-497.2	Chordata	Actinopterygii	Holocentriformes	Holocentridae	Myripristinae		Myripristis	Myripristis berndti		Erwan Delrieu-Trottin	erwan.delrieu-trottin@hotmail.com	Morphology
IRD BMF-502.2	Chordata	Actinopterygii	Perciformes	Caesionidae			Caesio	Caesio teres		Frederik Rijoly	nokerijoly@yahoo.co.id	Morphology
IRD BMF-568.2	Chordata	Actinopterygii	Perciformes	Caesionidae			Caesio	Caesio lunaris		Frederik Rijoly	nokerijoly@yahoo.co.id	Morphology
IRD BMF-501.2	Chordata	Actinopterygii	Perciformes	Caesionidae			Caesio	Caesio teres		Frederik Rijoly	nokerijoly@yahoo.co.id	Morphology
IRD BMF-367.2	Chordata	Actinopterygii	Acanthuriformes	Acanthuridae	Nasinae		Naso	Naso caeruleacauda		Erwan Delrieu-Trottin	erwan.delrieu-trottin@hotmail.com	Morphology
IRD BMF-202.2	Chordata	Actinopterygii	Holocentriformes	Holocentridae	Holocentrinae		Sargocentron	Sargocentron diadema		Frederik Rijoly	nokerijoly@yahoo.co.id	Morphology
IRD BMF-610.2	Chordata	Actinopterygii	Perciformes	Caesionidae			Caesio	Caesio cuning		Frederik Rijoly	nokerijoly@yahoo.co.id	Morphology
IRD BMF-650.2	Chordata	Actinopterygii	Acanthuriformes	Acanthuridae	Acanthurinae		Acanthurus	Acanthurus mata		Frederik Rijoly	nokerijoly@yahoo.co.id	Morphology
IRD BMF-612.2	Chordata	Actinopterygii	Perciformes	Caesionidae			Caesio	Caesio teres		Frederik Rijoly	nokerijoly@yahoo.co.id	Morphology
IRD BMF-609.2	Chordata	Actinopterygii	Perciformes	Caesionidae			Caesio	Caesio cuning		Frederik Rijoly	nokerijoly@yahoo.co.id	Morphology
IRD BMF-368.2	Chordata	Actinopterygii	Acanthuriformes	Acanthuridae	Nasinae		Naso	Naso caeruleacauda		Erwan Delrieu-Trottin	erwan.delrieu-trottin@hotmail.com	Morphology
IRD BMF-709.2	Chordata	Actinopterygii	Perciformes	Chaetodontidae			Hemitaurichthys	Hemitaurichthys polylepis		Frederik Rijoly	nokerijoly@yahoo.co.id	Morphology
IRD BMF-205.2	Chordata	Actinopterygii	Holocentriformes	Holocentridae	Holocentrinae		Sargocentron	Sargocentron caudimaculatum		Frederik Rijoly	nokerijoly@yahoo.co.id	Morphology
IRD BMF-758.2	Chordata	Actinopterygii	Holocentriformes	Holocentridae	Myripristinae		Myripristis	Myripristis berndti		Frederik Rijoly	nokerijoly@yahoo.co.id	Morphology
IRD BMF-547.2	Chordata	Actinopterygii	Holocentriformes	Holocentridae	Myripristinae		Myripristis	Myripristis murdjan		Erwan Delrieu-Trottin	erwan.delrieu-trottin@hotmail.com	Morphology
IRD BMF-598.2	Chordata	Actinopterygii	Holocentriformes	Holocentridae	Holocentrinae		Sargocentron	Sargocentron tiereoides		Erwan Delrieu-Trottin	erwan.delrieu-trottin@hotmail.com	Morphology
IRD BMF-253.2	Chordata	Actinopterygii	Trachiniformes	Pinguipedidae			Ryukyupercis	Ryukyupercis gushikeni		Erwan Delrieu-Trottin	erwan.delrieu-trottin@hotmail.com	Morphology	Unidentified 1
IRD BMF-711.2	Chordata	Actinopterygii	Holocentriformes	Holocentridae	Holocentrinae		Sargocentron	Sargocentron rubrum		Erwan Delrieu-Trottin	erwan.delrieu-trottin@hotmail.com	Morphology
IRD BMF-94.2	Chordata	Actinopterygii	Perciformes	Caesionidae			Caesio	Caesio caerulaurea		Frederik Rijoly	nokerijoly@yahoo.co.id	Morphology
IRD BMF-658.2	Chordata	Actinopterygii	Holocentriformes	Holocentridae	Holocentrinae		Sargocentron	Sargocentron rubrum		Erwan Delrieu-Trottin	erwan.delrieu-trottin@hotmail.com	Morphology
IRD BMF-594.2	Chordata	Actinopterygii	Perciformes	Serranidae	Anthiadinae		Odontanthias			Erwan Delrieu-Trottin	erwan.delrieu-trottin@hotmail.com	Morphology
IRD BMF-267.2	Chordata	Actinopterygii	Acanthuriformes	Acanthuridae	Acanthurinae		Acanthurus	Acanthurus nigrofuscus		Erwan Delrieu-Trottin	erwan.delrieu-trottin@hotmail.com	Morphology
IRD BMF-337.2	Chordata	Actinopterygii	Tetraodontiformes	Balistidae			Odonus	Odonus niger		Frederik Rijoly	nokerijoly@yahoo.co.id	Morphology
IRD BMF-644.2	Chordata	Actinopterygii	Perciformes	Haemulidae	Plectorhinchinae		Plectorhinchus	Plectorhinchus lineatus		Frederik Rijoly	nokerijoly@yahoo.co.id	Morphology
IRD BMF-553.2	Chordata	Actinopterygii	Holocentriformes	Holocentridae	Holocentrinae		Sargocentron	Sargocentron caudimaculatum		Erwan Delrieu-Trottin	erwan.delrieu-trottin@hotmail.com	Morphology
IRD BMF-529.2	Chordata	Actinopterygii	Holocentriformes	Holocentridae	Holocentrinae		Neoniphon	Neoniphon sammara		Frederik Rijoly	nokerijoly@yahoo.co.id	Morphology
IRD BMF-538.2	Chordata	Actinopterygii	Holocentriformes	Holocentridae	Holocentrinae		Sargocentron	Sargocentron microstoma		Frederik Rijoly	nokerijoly@yahoo.co.id	Morphology
IRD BMF-518.2	Chordata	Actinopterygii	Acanthuriformes	Acanthuridae	Acanthurinae		Acanthurus	Acanthurus mata		Frederik Rijoly	nokerijoly@yahoo.co.id	Morphology
IRD BMF-352.2	Chordata	Actinopterygii	Acanthuriformes	Acanthuridae	Nasinae		Naso	Naso thynnoides		Frederik Rijoly	nokerijoly@yahoo.co.id	Morphology
IRD BMF-754.2	Chordata	Actinopterygii	Acanthuriformes	Acanthuridae	Nasinae		Naso	Naso hexacanthus		Erwan Delrieu-Trottin	erwan.delrieu-trottin@hotmail.com	Morphology	Naso cf. sp1
IRD BMF-335.2	Chordata	Actinopterygii	Tetraodontiformes	Balistidae			Odonus	Odonus niger		Frederik Rijoly	nokerijoly@yahoo.co.id	Morphology
IRD BMF-334.2	Chordata	Actinopterygii	Tetraodontiformes	Balistidae			Odonus	Odonus niger		Frederik Rijoly	nokerijoly@yahoo.co.id	Morphology
IRD BMF-95.2	Chordata	Actinopterygii	Perciformes	Caesionidae			Caesio	Caesio caerulaurea		Frederik Rijoly	nokerijoly@yahoo.co.id	Morphology
IRD BMF-533.2	Chordata	Actinopterygii	Holocentriformes	Holocentridae	Holocentrinae		Neoniphon	Neoniphon argenteus		Frederik Rijoly	nokerijoly@yahoo.co.id	Morphology
IRD BMF-380.2	Chordata	Actinopterygii	Perciformes	Caesionidae			Pterocaesio	Pterocaesio digramma		Frederik Rijoly	nokerijoly@yahoo.co.id	Morphology
IRD BMF-249.2	Chordata	Actinopterygii	Perciformes	Priacanthidae			Pristigenys	Pristigenys refulgens		Erwan Delrieu-Trottin	erwan.delrieu-trottin@hotmail.com	Morphology	Soft portions of vertical fins with black margins
IRD BMF-369.2	Chordata	Actinopterygii	Acanthuriformes	Acanthuridae	Nasinae		Naso	Naso caeruleacauda		Erwan Delrieu-Trottin	erwan.delrieu-trottin@hotmail.com	Morphology
IRD BMF-621.2	Chordata	Actinopterygii	Perciformes	Chaetodontidae			Chaetodon	Chaetodon kleinii		Frederik Rijoly	nokerijoly@yahoo.co.id	Morphology
IRD BMF-763.2	Chordata	Actinopterygii	Perciformes	Haemulidae	Plectorhinchinae		Plectorhinchus	Plectorhinchus vittatus		Erwan Delrieu-Trottin	erwan.delrieu-trottin@hotmail.com	Morphology
IRD BMF-532.2	Chordata	Actinopterygii	Holocentriformes	Holocentridae	Holocentrinae		Neoniphon	Neoniphon sammara		Erwan Delrieu-Trottin	erwan.delrieu-trottin@hotmail.com	Morphology
IRD BMF-535.2	Chordata	Actinopterygii	Holocentriformes	Holocentridae	Holocentrinae		Neoniphon	Neoniphon argenteus		Frederik Rijoly	nokerijoly@yahoo.co.id	Morphology
IRD BMF-208.2	Chordata	Actinopterygii	Holocentriformes	Holocentridae	Holocentrinae		Sargocentron	Sargocentron caudimaculatum		Frederik Rijoly	nokerijoly@yahoo.co.id	Morphology
IRD BMF-159.2	Chordata	Actinopterygii	Holocentriformes	Holocentridae	Holocentrinae		Sargocentron	Sargocentron caudimaculatum		Erwan Delrieu-Trottin	erwan.delrieu-trottin@hotmail.com	Molecular
IRD BMF-550.2	Chordata	Actinopterygii	Holocentriformes	Holocentridae	Holocentrinae		Sargocentron	Sargocentron caudimaculatum		Erwan Delrieu-Trottin	erwan.delrieu-trottin@hotmail.com	Morphology - BOLD
IRD BMF-545.2	Chordata	Actinopterygii	Holocentriformes	Holocentridae	Myripristinae		Myripristis	Myripristis violacea		Erwan Delrieu-Trottin	erwan.delrieu-trottin@hotmail.com	Morphology
IRD BMF-91.2	Chordata	Actinopterygii	Perciformes	Caesionidae			Pterocaesio	Pterocaesio tile		Frederik Rijoly	nokerijoly@yahoo.co.id	Morphology
IRD BMF-712.2	Chordata	Actinopterygii	Carangiformes	Carangidae	Caranginae		Caranx	Caranx sexfasciatus		Frederik Rijoly	nokerijoly@yahoo.co.id	Morphology
IRD BMF-150.2	Chordata	Actinopterygii	Holocentriformes	Holocentridae	Myripristinae		Myripristis	Myripristis murdjan		Erwan Delrieu-Trottin	erwan.delrieu-trottin@hotmail.com	Morphology
IRD BMF-519.2	Chordata	Actinopterygii	Acanthuriformes	Acanthuridae	Acanthurinae		Acanthurus	Acanthurus mata		Frederik Rijoly	nokerijoly@yahoo.co.id	Morphology
IRD BMF-353.2	Chordata	Actinopterygii	Acanthuriformes	Acanthuridae	Nasinae		Naso	Naso thynnoides		Frederik Rijoly	nokerijoly@yahoo.co.id	Morphology
IRD BMF-373.2	Chordata	Actinopterygii	Carangiformes	Carangidae	Caranginae		Atule	Atule mate		Frederik Rijoly	nokerijoly@yahoo.co.id	Morphology
IRD BMF-346.2	Chordata	Actinopterygii	Perciformes	Haemulidae	Plectorhinchinae		Diagramma	Diagramma picta		Frederik Rijoly	nokerijoly@yahoo.co.id	Morphology
IRD BMF-544.2	Chordata	Actinopterygii	Holocentriformes	Holocentridae	Myripristinae		Myripristis	Myripristis murdjan		Erwan Delrieu-Trottin	erwan.delrieu-trottin@hotmail.com	Morphology
IRD BMF-646.2	Chordata	Actinopterygii	Perciformes	Haemulidae	Plectorhinchinae		Plectorhinchus	Plectorhinchus lineatus		Erwan Delrieu-Trottin	erwan.delrieu-trottin@hotmail.com	Morphology	Plectorhinchus cf. vittatus sp2
IRD BMF-768.2	Chordata	Actinopterygii	Acanthuriformes	Acanthuridae	Acanthurinae		Acanthurus	Acanthurus nigricauda		Frederik Rijoly	nokerijoly@yahoo.co.id	Morphology
IRD BMF-601.2	Chordata	Actinopterygii	Perciformes	Serranidae	Anthiadinae		Giganthias	Giganthias immaculatus		Erwan Delrieu-Trottin	erwan.delrieu-trottin@hotmail.com	Morphology	Unidentified 3
IRD BMF-623.2	Chordata	Actinopterygii	Acanthuriformes	Acanthuridae	Acanthurinae		Ctenochaetus	Ctenochaetus binotatus		Frederik Rijoly	nokerijoly@yahoo.co.id	Morphology
IRD BMF-349.2	Chordata	Actinopterygii	Acanthuriformes	Acanthuridae	Nasinae		Naso	Naso thynnoides		Frederik Rijoly	nokerijoly@yahoo.co.id	Morphology
IRD BMF-656.2	Chordata	Actinopterygii	Holocentriformes	Holocentridae	Holocentrinae		Neoniphon	Neoniphon aurolineatus		Frederik Rijoly	nokerijoly@yahoo.co.id	Morphology
IRD BMF-383.2	Chordata	Actinopterygii	Perciformes	Caesionidae			Pterocaesio	Pterocaesio tessellata		Erwan Delrieu-Trottin	erwan.delrieu-trottin@hotmail.com	Morphology
IRD BMF-108.2	Chordata	Actinopterygii	Perciformes	Caesionidae			Pterocaesio	Pterocaesio tessellata		Erwan Delrieu-Trottin	erwan.delrieu-trottin@hotmail.com	Morphology
IRD BMF-402.2	Chordata	Actinopterygii	Perciformes	Haemulidae	Plectorhinchinae		Plectorhinchus	Plectorhinchus lessonii		Frederik Rijoly	nokerijoly@yahoo.co.id	Morphology
IRD BMF-549.2	Chordata	Actinopterygii	Holocentriformes	Holocentridae	Holocentrinae		Neoniphon	Neoniphon argenteus		Frederik Rijoly	nokerijoly@yahoo.co.id	Morphology
IRD BMF-657.2	Chordata	Actinopterygii	Holocentriformes	Holocentridae	Holocentrinae		Neoniphon	Neoniphon aurolineatus		Frederik Rijoly	nokerijoly@yahoo.co.id	Morphology
IRD BMF-752.2	Chordata	Actinopterygii	Acanthuriformes	Acanthuridae	Nasinae		Naso	Naso hexacanthus		Erwan Delrieu-Trottin	erwan.delrieu-trottin@hotmail.com	Morphology	Naso cf. sp1
IRD BMF-415.2	Chordata	Actinopterygii	Holocentriformes	Holocentridae	Holocentrinae		Neoniphon	Neoniphon aurolineatus		Frederik Rijoly	nokerijoly@yahoo.co.id	Morphology
IRD BMF-107.2	Chordata	Actinopterygii	Perciformes	Caesionidae			Pterocaesio	Pterocaesio tessellata		Erwan Delrieu-Trottin	erwan.delrieu-trottin@hotmail.com	Morphology
IRD BMF-447.2	Chordata	Actinopterygii	Carangiformes	Carangidae	Caranginae		Caranx	Caranx sexfasciatus		Frederik Rijoly	nokerijoly@yahoo.co.id	Morphology
IRD BMF-233.2	Chordata	Actinopterygii	Holocentriformes	Holocentridae	Holocentrinae		Sargocentron	Sargocentron caudimaculatum		Erwan Delrieu-Trottin	erwan.delrieu-trottin@hotmail.com	Morphology
IRD BMF-378.2	Chordata	Actinopterygii	Perciformes	Caesionidae			Pterocaesio	Pterocaesio digramma		Frederik Rijoly	nokerijoly@yahoo.co.id	Morphology
IRD BMF-372.2	Chordata	Actinopterygii	Carangiformes	Carangidae	Caranginae		Atule	Atule mate		Frederik Rijoly	nokerijoly@yahoo.co.id	Morphology
IRD BMF-624.2	Chordata	Actinopterygii	Acanthuriformes	Acanthuridae	Acanthurinae		Ctenochaetus	Ctenochaetus binotatus		Frederik Rijoly	nokerijoly@yahoo.co.id	Morphology
IRD BMF-200.2	Chordata	Actinopterygii	Holocentriformes	Holocentridae	Holocentrinae		Sargocentron	Sargocentron diadema		Frederik Rijoly	nokerijoly@yahoo.co.id	Morphology
IRD BMF-543.2	Chordata	Actinopterygii	Holocentriformes	Holocentridae	Myripristinae		Myripristis	Myripristis pralinia		Frederik Rijoly	nokerijoly@yahoo.co.id	Morphology
IRD BMF-622.2	Chordata	Actinopterygii	Perciformes	Chaetodontidae			Chaetodon	Chaetodon kleinii		Frederik Rijoly	nokerijoly@yahoo.co.id	Morphology
IRD BMF-207.2	Chordata	Actinopterygii	Holocentriformes	Holocentridae	Holocentrinae		Sargocentron	Sargocentron caudimaculatum		Frederik Rijoly	nokerijoly@yahoo.co.id	Morphology
IRD BMF-351.2	Chordata	Actinopterygii	Acanthuriformes	Acanthuridae	Nasinae		Naso	Naso thynnoides		Frederik Rijoly	nokerijoly@yahoo.co.id	Morphology
IRD BMF-104.2	Chordata	Actinopterygii	Perciformes	Caesionidae			Pterocaesio	Pterocaesio tessellata		Erwan Delrieu-Trottin	erwan.delrieu-trottin@hotmail.com	Morphology
IRD BMF-574.2	Chordata	Actinopterygii	Holocentriformes	Holocentridae	Myripristinae		Ostichthys	Ostichthys japonicus		Erwan Delrieu-Trottin	erwan.delrieu-trottin@hotmail.com	Morphology
IRD BMF-534.2	Chordata	Actinopterygii	Holocentriformes	Holocentridae	Holocentrinae		Neoniphon	Neoniphon argenteus		Frederik Rijoly	nokerijoly@yahoo.co.id	Morphology
IRD BMF-363.2	Chordata	Actinopterygii	Acanthuriformes	Acanthuridae	Nasinae		Naso	Naso hexacanthus		Erwan Delrieu-Trottin	erwan.delrieu-trottin@hotmail.com	Morphology
IRD BMF-551.2	Chordata	Actinopterygii	Holocentriformes	Holocentridae	Holocentrinae		Sargocentron	Sargocentron caudimaculatum		Erwan Delrieu-Trottin	erwan.delrieu-trottin@hotmail.com	Morphology - BOLD
IRD BMF-250.2	Chordata	Actinopterygii	Perciformes	Priacanthidae			Pristigenys	Pristigenys refulgens		Erwan Delrieu-Trottin	erwan.delrieu-trottin@hotmail.com	Morphology
IRD BMF-89.2	Chordata	Actinopterygii	Perciformes	Caesionidae			Pterocaesio	Pterocaesio capricornis		Erwan Delrieu-Trottin	erwan.delrieu-trottin@hotmail.com	Morphology
IRD BMF-552.2	Chordata	Actinopterygii	Holocentriformes	Holocentridae	Holocentrinae		Sargocentron	Sargocentron caudimaculatum		Erwan Delrieu-Trottin	erwan.delrieu-trottin@hotmail.com	Morphology - BOLD
IRD BMF-296.2	Chordata	Actinopterygii	Carangiformes	Carangidae	Caranginae		Caranx	Caranx sexfasciatus		Frederik Rijoly	nokerijoly@yahoo.co.id	Morphology
IRD BMF-662.2	Chordata	Actinopterygii	Carangiformes	Carangidae	Caranginae		Caranx	Caranx ignobilis		Erwan Delrieu-Trottin	erwan.delrieu-trottin@hotmail.com	Morphology
IRD BMF-708.2	Chordata	Actinopterygii	Acanthuriformes	Acanthuridae	Acanthurinae		Zebrasoma	Zebrasoma scopas		Frederik Rijoly	nokerijoly@yahoo.co.id	Morphology
IRD BMF-611.2	Chordata	Actinopterygii	Perciformes	Caesionidae			Caesio	Caesio cuning		Frederik Rijoly	nokerijoly@yahoo.co.id	Morphology
IRD BMF-124.2	Chordata	Actinopterygii	Holocentriformes	Holocentridae	Myripristinae		Myripristis	Myripristis murdjan		Frederik Rijoly	nokerijoly@yahoo.co.id	Morphology
IRD BMF-590.2	Chordata	Actinopterygii	Holocentriformes	Holocentridae	Holocentrinae		Sargocentron	Sargocentron rubrum		Erwan Delrieu-Trottin	erwan.delrieu-trottin@hotmail.com	Morphology
IRD BMF-341.2	Chordata	Actinopterygii	Acanthuriformes	Acanthuridae	Acanthurinae		Ctenochaetus	Ctenochaetus striatus		Frederik Rijoly	nokerijoly@yahoo.co.id	Morphology
IRD BMF-757.2	Chordata	Actinopterygii	Holocentriformes	Holocentridae	Myripristinae		Myripristis	Myripristis sp.		Erwan Delrieu-Trottin	erwan.delrieu-trottin@hotmail.com	Morphology
IRD BMF-204.2	Chordata	Actinopterygii	Holocentriformes	Holocentridae	Holocentrinae		Sargocentron	Sargocentron diadema		Frederik Rijoly	nokerijoly@yahoo.co.id	Morphology
IRD BMF-751.2	Chordata	Actinopterygii	Acanthuriformes	Acanthuridae	Nasinae		Naso	Naso hexacanthus		Erwan Delrieu-Trottin	erwan.delrieu-trottin@hotmail.com	Morphology	Naso cf. sp1
IRD BMF-375.2	Chordata	Actinopterygii	Carangiformes	Carangidae	Caranginae		Atule	Atule mate		Frederik Rijoly	nokerijoly@yahoo.co.id	Morphology
IRD BMF-635.2	Chordata	Actinopterygii	Perciformes	Haemulidae	Plectorhinchinae		Plectorhinchus	Plectorhinchus lessonii		Frederik Rijoly	nokerijoly@yahoo.co.id	Morphology
IRD BMF-323.2	Chordata	Actinopterygii	Kurtiformes	Apogonidae	Apogoninae		Ostorhinchus	Ostorhinchus aureus		Frederik Rijoly	nokerijoly@yahoo.co.id	Morphology
IRD BMF-96.2	Chordata	Actinopterygii	Perciformes	Caesionidae			Caesio	Caesio caerulaurea		Frederik Rijoly	nokerijoly@yahoo.co.id	Morphology
IRD BMF-528.2	Chordata	Actinopterygii	Holocentriformes	Holocentridae	Holocentrinae		Neoniphon	Neoniphon sammara		Frederik Rijoly	nokerijoly@yahoo.co.id	Morphology
IRD BMF-445.2	Chordata	Actinopterygii	Acanthuriformes	Acanthuridae	Acanthurinae		Acanthurus	Acanthurus xanthopterus		Frederik Rijoly	nokerijoly@yahoo.co.id	Morphology
IRD BMF-93.2	Chordata	Actinopterygii	Perciformes	Caesionidae			Pterocaesio	Pterocaesio capricornis		Erwan Delrieu-Trottin	erwan.delrieu-trottin@hotmail.com	Morphology
IRD BMF-540.2	Chordata	Actinopterygii	Holocentriformes	Holocentridae	Myripristinae		Myripristis	Myripristis pralinia		Frederik Rijoly	nokerijoly@yahoo.co.id	Morphology
IRD BMF-98.2	Chordata	Actinopterygii	Perciformes	Caesionidae			Caesio	Caesio caerulaurea		Frederik Rijoly	nokerijoly@yahoo.co.id	Morphology
IRD BMF-336.2	Chordata	Actinopterygii	Tetraodontiformes	Balistidae			Odonus	Odonus niger		Frederik Rijoly	nokerijoly@yahoo.co.id	Morphology
IRD BMF-97.2	Chordata	Actinopterygii	Perciformes	Caesionidae			Caesio	Caesio caerulaurea		Frederik Rijoly	nokerijoly@yahoo.co.id	Morphology
IRD BMF-379.2	Chordata	Actinopterygii	Perciformes	Caesionidae			Pterocaesio	Pterocaesio digramma		Frederik Rijoly	nokerijoly@yahoo.co.id	Morphology
IRD BMF-381.2	Chordata	Actinopterygii	Perciformes	Caesionidae			Pterocaesio	Pterocaesio digramma		Frederik Rijoly	nokerijoly@yahoo.co.id	Morphology
IRD BMF-527.2	Chordata	Actinopterygii	Holocentriformes	Holocentridae	Holocentrinae		Neoniphon	Neoniphon sammara		Erwan Delrieu-Trottin	erwan.delrieu-trottin@hotmail.com	Morphology - BOLD
IRD BMF-536.2	Chordata	Actinopterygii	Holocentriformes	Holocentridae	Holocentrinae		Sargocentron	Sargocentron microstoma		Frederik Rijoly	nokerijoly@yahoo.co.id	Morphology
IRD BMF-377.2	Chordata	Actinopterygii	Perciformes	Caesionidae			Pterocaesio	Pterocaesio digramma		Frederik Rijoly	nokerijoly@yahoo.co.id	Morphology
IRD BMF-362.2	Chordata	Actinopterygii	Acanthuriformes	Acanthuridae	Nasinae		Naso	Naso hexacanthus		Erwan Delrieu-Trottin	erwan.delrieu-trottin@hotmail.com	Morphology
IRD BMF-322.2	Chordata	Actinopterygii	Kurtiformes	Apogonidae	Apogoninae		Ostorhinchus	Ostorhinchus fleurieu		Frederik Rijoly	nokerijoly@yahoo.co.id	Morphology
IRD BMF-217.2	Chordata	Actinopterygii	Holocentriformes	Holocentridae	Myripristinae		Myripristis	Myripristis pralinia		Erwan Delrieu-Trottin	erwan.delrieu-trottin@hotmail.com	Morphology - BOLD
IRD BMF-170.2	Chordata	Actinopterygii	Perciformes	Haemulidae	Plectorhinchinae		Plectorhinchus	Plectorhinchus lineatus		Erwan Delrieu-Trottin	erwan.delrieu-trottin@hotmail.com	Morphology
IRD BMF-750.2	Chordata	Actinopterygii	Acanthuriformes	Acanthuridae	Nasinae		Naso	Naso hexacanthus		Erwan Delrieu-Trottin	erwan.delrieu-trottin@hotmail.com	Morphology	Naso cf. sp1
IRD BMF-152.2	Chordata	Actinopterygii	Acanthuriformes	Acanthuridae	Acanthurinae		Acanthurus	Acanthurus triostegus		Frederik Rijoly	nokerijoly@yahoo.co.id	Morphology
IRD BMF-347.2	Chordata	Actinopterygii	Perciformes	Haemulidae	Plectorhinchinae		Diagramma	Diagramma picta		Frederik Rijoly	nokerijoly@yahoo.co.id	Morphology
IRD BMF-348.2	Chordata	Actinopterygii	Acanthuriformes	Acanthuridae	Acanthurinae		Acanthurus	Acanthurus xanthopterus		Frederik Rijoly	nokerijoly@yahoo.co.id	Morphology
IRD BMF-105.2	Chordata	Actinopterygii	Perciformes	Caesionidae			Pterocaesio	Pterocaesio tessellata		Erwan Delrieu-Trottin	erwan.delrieu-trottin@hotmail.com	Morphology
IRD BMF-194.2	Chordata	Actinopterygii	Perciformes	Kyphosidae	Kyphosinae		Kyphosus	Kyphosus vaigiensis		Erwan Delrieu-Trottin	erwan.delrieu-trottin@hotmail.com	Morphology
IRD BMF-542.2	Chordata	Actinopterygii	Holocentriformes	Holocentridae	Myripristinae		Myripristis	Myripristis pralinia		Frederik Rijoly	nokerijoly@yahoo.co.id	Morphology
IRD BMF-762.2	Chordata	Actinopterygii	Perciformes	Haemulidae	Plectorhinchinae		Plectorhinchus	Plectorhinchus vittatus		Erwan Delrieu-Trottin	erwan.delrieu-trottin@hotmail.com	Morphology
IRD BMF-717.2	Chordata	Actinopterygii	Perciformes	Lutjanidae	Lutjaninae		Lutjanus	Lutjanus sebae		Frederik Rijoly	nokerijoly@yahoo.co.id	Morphology
IRD BMF-292.2	Chordata	Actinopterygii	Perciformes	Serranidae	Epinephelinae		Cephalopholis	Cephalopholis cyanostigma		Frederik Rijoly	nokerijoly@yahoo.co.id	Morphology
IRD BMF-631.2	Chordata	Actinopterygii	Perciformes	Siganidae			Siganus	Siganus lineatus		Frederik Rijoly	nokerijoly@yahoo.co.id	Morphology
IRD BMF-316.2	Chordata	Actinopterygii	Perciformes	Lutjanidae	Lutjaninae		Lutjanus	Lutjanus rufolineatus		Frederik Rijoly	nokerijoly@yahoo.co.id	Morphology
IRD BMF-693.2	Chordata	Actinopterygii	Labriformes	Labridae			Thalassoma	Thalassoma lunare		Frederik Rijoly	nokerijoly@yahoo.co.id	Morphology
IRD BMF-164.2	Chordata	Actinopterygii	Perciformes	Mullidae			Upeneus	Upeneus vittatus		Frederik Rijoly	nokerijoly@yahoo.co.id	Morphology
IRD BMF-679.2	Chordata	Actinopterygii	Perciformes	Priacanthidae			Priacanthus	Priacanthus hamrur		Frederik Rijoly	nokerijoly@yahoo.co.id	Morphology
IRD BMF-4.2	Chordata	Actinopterygii	Perciformes	Serranidae	Epinephelinae		Epinephelus	Epinephelus fasciatus		Frederik Rijoly	nokerijoly@yahoo.co.id	Morphology
IRD BMF-212.2	Chordata	Actinopterygii	Perciformes	Serranidae	Epinephelinae		Epinephelus	Epinephelus merra		Frederik Rijoly	nokerijoly@yahoo.co.id	Morphology
IRD BMF-146.2	Chordata	Actinopterygii	Spariformes	Nemipteridae			Scolopsis	Scolopsis lineata		Frederik Rijoly	nokerijoly@yahoo.co.id	Morphology
IRD BMF-199.2	Chordata	Actinopterygii	Perciformes	Siganidae			Siganus	Siganus vermiculatus		Frederik Rijoly	nokerijoly@yahoo.co.id	Morphology
IRD BMF-703.2	Chordata	Actinopterygii	Labriformes	Scaridae			Chlorurus	Chlorurus bleekeri		Frederik Rijoly	nokerijoly@yahoo.co.id	Morphology
IRD BMF-86.2	Chordata	Actinopterygii	Perciformes	Priacanthidae			Priacanthus	Priacanthus macracanthus		Erwan Delrieu-Trottin	erwan.delrieu-trottin@hotmail.com	Morphology - BOLD
IRD BMF-189.2	Chordata	Actinopterygii	Labriformes	Scaridae			Scarus	Scarus flavipectoralis		Frederik Rijoly	nokerijoly@yahoo.co.id	Morphology
IRD BMF-227.2	Chordata	Actinopterygii	Spariformes	Nemipteridae			Parascolopsis	Parascolopsis inermis		Frederik Rijoly	nokerijoly@yahoo.co.id	Morphology
IRD BMF-17.2	Chordata	Actinopterygii	Spariformes	Nemipteridae			Parascolopsis	Parascolopsis eriomma		Frederik Rijoly	nokerijoly@yahoo.co.id	Morphology
IRD BMF-584.2	Chordata	Actinopterygii	Perciformes	Serranidae	Epinephelinae		Cephalopholis	Cephalopholis boenak		Frederik Rijoly	nokerijoly@yahoo.co.id	Morphology
IRD BMF-193.2	Chordata	Actinopterygii	Perciformes	Kyphosidae	Kyphosinae		Kyphosus	Kyphosus cinerascens		Frederik Rijoly	nokerijoly@yahoo.co.id	Morphology
IRD BMF-443.2	Chordata	Actinopterygii	Labriformes	Scaridae			Scarus	Scarus dimidiatus		Frederik Rijoly	nokerijoly@yahoo.co.id	Morphology
IRD BMF-638.2	Chordata	Actinopterygii	Perciformes	Priacanthidae			Priacanthus	Priacanthus blochii		Frederik Rijoly	nokerijoly@yahoo.co.id	Morphology
IRD BMF-48.2	Chordata	Actinopterygii	Perciformes	Siganidae			Siganus	Siganus fuscescens		Frederik Rijoly	nokerijoly@yahoo.co.id	Morphology
IRD BMF-724.2	Chordata	Actinopterygii	Perciformes	Siganidae			Siganus	Siganus spinus		Frederik Rijoly	nokerijoly@yahoo.co.id	Morphology
IRD BMF-87.2	Chordata	Actinopterygii	Perciformes	Priacanthidae			Priacanthus	Priacanthus macracanthus		Erwan Delrieu-Trottin	erwan.delrieu-trottin@hotmail.com	Morphology -BOLD
IRD BMF-225.2	Chordata	Actinopterygii	Ovalentaria	Pomacentridae	Pomacentrinae		Abudefduf	Abudefduf vaigiensis		Frederik Rijoly	nokerijoly@yahoo.co.id	Morphology
IRD BMF-21.2	Chordata	Actinopterygii	Perciformes	Serranidae	Epinephelinae		Cephalopholis	Cephalopholis urodeta		Frederik Rijoly	nokerijoly@yahoo.co.id	Morphology
IRD BMF-400.2	Chordata	Actinopterygii	Perciformes	Mullidae			Upeneus	Upeneus vittatus		Frederik Rijoly	nokerijoly@yahoo.co.id	Morphology
IRD BMF-120.2	Chordata	Actinopterygii	Spariformes	Lethrinidae			Lethrinus	Lethrinus harak		Frederik Rijoly	nokerijoly@yahoo.co.id	Morphology
IRD BMF-694.2	Chordata	Actinopterygii	Spariformes	Lethrinidae			Monotaxis	Monotaxis heterodon		Erwan Delrieu-Trottin	erwan.delrieu-trottin@hotmail.com	Morphology - BOLD
IRD BMF-258.2	Chordata	Actinopterygii	Labriformes	Scaridae			Scarus	Scarus rubroviolaceus		Frederik Rijoly	nokerijoly@yahoo.co.id	Morphology
IRD BMF-37.2	Chordata	Actinopterygii	Perciformes	Serranidae	Epinephelinae		Cephalopholis	Cephalopholis sonnerati		Erwan Delrieu-Trottin	erwan.delrieu-trottin@hotmail.com	Morphology
IRD BMF-215.2	Chordata	Actinopterygii	Spariformes	Nemipteridae			Scolopsis	Scolopsis bilineata		Frederik Rijoly	nokerijoly@yahoo.co.id	Morphology
IRD BMF-440.2	Chordata	Actinopterygii	Labriformes	Labridae			Choerodon	Choerodon anchorago		Frederik Rijoly	nokerijoly@yahoo.co.id	Morphology
IRD BMF-234.2	Chordata	Actinopterygii	Spariformes	Lethrinidae			Gnathodentex	Gnathodentex aureolineatus		Frederik Rijoly	nokerijoly@yahoo.co.id	Morphology
IRD BMF-604.2	Chordata	Actinopterygii	Perciformes	Lutjanidae	Apsilinae		Paracaesio	Paracaesio xanthura		Frederik Rijoly	nokerijoly@yahoo.co.id	Morphology
IRD BMF-630.2	Chordata	Actinopterygii	Perciformes	Siganidae			Siganus	Siganus lineatus		Frederik Rijoly	nokerijoly@yahoo.co.id	Morphology
IRD BMF-130.2	Chordata	Actinopterygii	Perciformes	Serranidae	Epinephelinae		Epinephelus	Epinephelus areolatus		Frederik Rijoly	nokerijoly@yahoo.co.id	Morphology
IRD BMF-121.2	Chordata	Actinopterygii	Spariformes	Lethrinidae			Lethrinus	Lethrinus harak		Frederik Rijoly	nokerijoly@yahoo.co.id	Morphology
IRD BMF-319.2	Chordata	Actinopterygii	Perciformes	Lutjanidae	Lutjaninae		Lutjanus	Lutjanus vitta		Frederik Rijoly	nokerijoly@yahoo.co.id	Morphology
IRD BMF-602.2	Chordata	Actinopterygii	Perciformes	Mullidae			Parupeneus	Parupeneus heptacanthus		Frederik Rijoly	nokerijoly@yahoo.co.id	Morphology
IRD BMF-178.2	Chordata	Actinopterygii	Perciformes	Lutjanidae	Lutjaninae		Lutjanus	Lutjanus ehrenbergii		Erwan Delrieu-Trottin	erwan.delrieu-trottin@hotmail.com	Morphology
IRD BMF-456.2	Chordata	Actinopterygii	Labriformes	Scaridae			Scarus	Scarus niger		Frederik Rijoly	nokerijoly@yahoo.co.id	Morphology
IRD BMF-313.2	Chordata	Actinopterygii	Perciformes	Lutjanidae	Lutjaninae		Lutjanus	Lutjanus fulviflamma		Erwan Delrieu-Trottin	erwan.delrieu-trottin@hotmail.com	Morphology
IRD BMF-558.2	Chordata	Actinopterygii	Spariformes	Lethrinidae			Lethrinus	Lethrinus lentjan		Erwan Delrieu-Trottin	erwan.delrieu-trottin@hotmail.com	Morphology
IRD BMF-357.2	Chordata	Actinopterygii	Perciformes	Pempheridae			Pempheris	Pempheris oualensis		Frederik Rijoly	nokerijoly@yahoo.co.id	Morphology
IRD BMF-593.2	Chordata	Actinopterygii	Spariformes	Nemipteridae			Parascolopsis	Parascolopsis eriomma		Erwan Delrieu-Trottin	erwan.delrieu-trottin@hotmail.com	Morphology
IRD BMF-42.2	Chordata	Actinopterygii	Perciformes	Serranidae	Epinephelinae		Epinephelus	Epinephelus merra		Frederik Rijoly	nokerijoly@yahoo.co.id	Morphology
IRD BMF-263.2	Chordata	Actinopterygii	Labriformes	Scaridae			Scarus	Scarus psittacus		Frederik Rijoly	nokerijoly@yahoo.co.id	Morphology
IRD BMF-459.2	Chordata	Actinopterygii	Labriformes	Scaridae			Chlorurus	Chlorurus spilurus		Erwan Delrieu-Trottin	erwan.delrieu-trottin@hotmail.com	Morphology
IRD BMF-690.2	Chordata	Actinopterygii	Perciformes	Mullidae			Parupeneus	Parupeneus cyclostomus		Frederik Rijoly	nokerijoly@yahoo.co.id	Morphology
IRD BMF-111.2	Chordata	Actinopterygii	Siluriformes	Plotosidae			Plotosus	Plotosus lineatus		Frederik Rijoly	nokerijoly@yahoo.co.id	Morphology
IRD BMF-24.2	Chordata	Actinopterygii	Perciformes	Serranidae	Epinephelinae		Cephalopholis	Cephalopholis urodeta		Frederik Rijoly	nokerijoly@yahoo.co.id	Morphology
IRD BMF-764.2	Chordata	Actinopterygii	Perciformes	Lutjanidae	Etelinae		Pristipomoides	Pristipomoides multidens		Erwan Delrieu-Trottin	erwan.delrieu-trottin@hotmail.com	Morphology
IRD BMF-559.2	Chordata	Actinopterygii	Spariformes	Lethrinidae			Lethrinus	Lethrinus lentjan		Erwan Delrieu-Trottin	erwan.delrieu-trottin@hotmail.com	Morphology
IRD BMF-575.2	Chordata	Actinopterygii	Spariformes	Lethrinidae			Lethrinus	Lethrinus lentjan		Erwan Delrieu-Trottin	erwan.delrieu-trottin@hotmail.com	Morphology
IRD BMF-696.2	Chordata	Actinopterygii	Labriformes	Scaridae			Scarus	Scarus quoyi		Frederik Rijoly	nokerijoly@yahoo.co.id	Morphology
IRD BMF-10.2	Chordata	Actinopterygii	Perciformes	Lutjanidae	Lutjaninae		Lutjanus	Lutjanus bengalensis		Erwan Delrieu-Trottin	erwan.delrieu-trottin@hotmail.com	Morphology
IRD BMF-279.2	Chordata	Actinopterygii	Perciformes	Mullidae			Parupeneus	Parupeneus crassilabris		Frederik Rijoly	nokerijoly@yahoo.co.id	Morphology
IRD BMF-32.2	Chordata	Actinopterygii	Perciformes	Serranidae	Epinephelinae		Anyperodon	Anyperodon leucogrammicus		Frederik Rijoly	nokerijoly@yahoo.co.id	Morphology
IRD BMF-224.2	Chordata	Actinopterygii	Ovalentaria	Pomacentridae	Pomacentrinae		Abudefduf	Abudefduf vaigiensis		Frederik Rijoly	nokerijoly@yahoo.co.id	Morphology
IRD BMF-640.2	Chordata	Actinopterygii	Perciformes	Priacanthidae			Priacanthus	Priacanthus blochii		Erwan Delrieu-Trottin	erwan.delrieu-trottin@hotmail.com	Morphology
IRD BMF-274.2	Chordata	Actinopterygii	Perciformes	Mullidae			Mulloidichthys	Mulloidichthys flavolineatus		Erwan Delrieu-Trottin	erwan.delrieu-trottin@hotmail.com	Morphology
IRD BMF-490.2	Chordata	Actinopterygii	Perciformes	Mullidae			Parupeneus	Parupeneus multifasciatus		Frederik Rijoly	nokerijoly@yahoo.co.id	Morphology
IRD BMF-701.2	Chordata	Actinopterygii	Perciformes	Lutjanidae	Apsilinae		Paracaesio	Paracaesio gonzalesi		Frederik Rijoly	nokerijoly@yahoo.co.id	Morphology
IRD BMF-637.2	Chordata	Actinopterygii	Perciformes	Priacanthidae			Priacanthus	Priacanthus hamrur		Frederik Rijoly	nokerijoly@yahoo.co.id	Morphology
IRD BMF-515.2	Chordata	Actinopterygii	Perciformes	Serranidae	Epinephelinae		Epinephelus	Epinephelus spilotoceps		Frederik Rijoly	nokerijoly@yahoo.co.id	Morphology
IRD BMF-393.2	Chordata	Actinopterygii	Perciformes	Mullidae			Mulloidichthys	Mulloidichthys flavolineatus		Frederik Rijoly	nokerijoly@yahoo.co.id	Morphology
IRD BMF-339.2	Chordata	Actinopterygii	Tetraodontiformes	Monacanthidae			Cantherhines	Cantherhines pardalis		Frederik Rijoly	nokerijoly@yahoo.co.id	Morphology
IRD BMF-484.2	Chordata	Actinopterygii	Spariformes	Lethrinidae			Lethrinus	Lethrinus semicinctus		Erwan Delrieu-Trottin	erwan.delrieu-trottin@hotmail.com	Morphology
IRD BMF-465.2	Chordata	Actinopterygii	Labriformes	Scaridae			Scarus	Scarus dimidiatus		Frederik Rijoly	nokerijoly@yahoo.co.id	Morphology
IRD BMF-432.2	Chordata	Actinopterygii	Perciformes	Siganidae			Siganus	Siganus argenteus		Frederik Rijoly	nokerijoly@yahoo.co.id	Morphology
IRD BMF-606.2	Chordata	Actinopterygii	Perciformes	Lutjanidae	Apsilinae		Paracaesio	Paracaesio xanthura		Frederik Rijoly	nokerijoly@yahoo.co.id	Morphology
IRD BMF-132.2	Chordata	Actinopterygii	Perciformes	Serranidae	Epinephelinae		Epinephelus	Epinephelus areolatus		Frederik Rijoly	nokerijoly@yahoo.co.id	Morphology
IRD BMF-743.2	Chordata	Actinopterygii	Perciformes	Lutjanidae	Etelinae		Etelis	Etelis carbunculus		Frederik Rijoly	nokerijoly@yahoo.co.id	Morphology
IRD BMF-390.2	Chordata	Actinopterygii	Spariformes	Lethrinidae			Gymnocranius	Gymnocranius griseus		Frederik Rijoly	nokerijoly@yahoo.co.id	Morphology
IRD BMF-172.2	Chordata	Actinopterygii	Spariformes	Nemipteridae			Nemipterus	Nemipterus furcosus		Erwan Delrieu-Trottin	erwan.delrieu-trottin@hotmail.com	Morphology
IRD BMF-480.2	Chordata	Actinopterygii	Spariformes	Lethrinidae			Lethrinus	Lethrinus rubrioperculatus		Erwan Delrieu-Trottin	erwan.delrieu-trottin@hotmail.com	Morphology
IRD BMF-736.2	Chordata	Actinopterygii	Spariformes	Lethrinidae			Monotaxis	Monotaxis grandoculis		Frederik Rijoly	nokerijoly@yahoo.co.id	Morphology
IRD BMF-18.2	Chordata	Actinopterygii	Spariformes	Nemipteridae			Parascolopsis	Parascolopsis eriomma		Frederik Rijoly	nokerijoly@yahoo.co.id	Morphology
IRD BMF-290.2	Chordata	Actinopterygii	Perciformes	Serranidae	Epinephelinae		Anyperodon	Anyperodon leucogrammicus		Frederik Rijoly	nokerijoly@yahoo.co.id	Morphology
IRD BMF-730.2	Chordata	Actinopterygii	Perciformes	Siganidae			Siganus	Siganus corallinus		Frederik Rijoly	nokerijoly@yahoo.co.id	Morphology
IRD BMF-196.2	Chordata	Actinopterygii	Perciformes	Kyphosidae	Kyphosinae		Kyphosus	Kyphosus vaigiensis		Erwan Delrieu-Trottin	erwan.delrieu-trottin@hotmail.com	Morphology
IRD BMF-257.2	Chordata	Actinopterygii	Perciformes	Mullidae			Mulloidichthys	Mulloidichthys vanicolensis		Frederik Rijoly	nokerijoly@yahoo.co.id	Morphology
IRD BMF-345.2	Chordata	Actinopterygii	Labriformes	Labridae			Halichoeres	Halichoeres hortulanus		Frederik Rijoly	nokerijoly@yahoo.co.id	Morphology
IRD BMF-180.2	Chordata	Actinopterygii	Perciformes	Lutjanidae	Lutjaninae		Lutjanus	Lutjanus monostigma		Frederik Rijoly	nokerijoly@yahoo.co.id	Morphology
IRD BMF-615.2	Chordata	Actinopterygii	Perciformes	Serranidae	Epinephelinae		Saloptia	Saloptia powelli		Erwan Delrieu-Trottin	erwan.delrieu-trottin@hotmail.com	Morphology
IRD BMF-399.2	Chordata	Actinopterygii	Perciformes	Mullidae			Upeneus	Upeneus vittatus		Frederik Rijoly	nokerijoly@yahoo.co.id	Morphology
IRD BMF-463.2	Chordata	Actinopterygii	Labriformes	Scaridae			Chlorurus	Chlorurus bleekeri		Frederik Rijoly	nokerijoly@yahoo.co.id	Morphology
IRD BMF-51.2	Chordata	Actinopterygii	Perciformes	Siganidae			Siganus	Siganus fuscescens		Frederik Rijoly	nokerijoly@yahoo.co.id	Morphology
IRD BMF-182.2	Chordata	Actinopterygii	Spariformes	Sparidae			Acanthopagrus	Acanthopagrus berda		Frederik Rijoly	nokerijoly@yahoo.co.id	Morphology
IRD BMF-330.2	Chordata	Actinopterygii	Spariformes	Nemipteridae			Scolopsis	Scolopsis taenioptera		Frederik Rijoly	nokerijoly@yahoo.co.id	Morphology
IRD BMF-148.2	Chordata	Actinopterygii	Spariformes	Nemipteridae			Pentapodus	Pentapodus caninus		Erwan Delrieu-Trottin	erwan.delrieu-trottin@hotmail.com	Morphology
IRD BMF-677.2	Chordata	Actinopterygii	Perciformes	Mullidae			Parupeneus	Parupeneus jansenii		Erwan Delrieu-Trottin	erwan.delrieu-trottin@hotmail.com	Morphology
IRD BMF-236.2	Chordata	Actinopterygii	Labriformes	Labridae			Oxycheilinus	Oxycheilinus digramma		Frederik Rijoly	nokerijoly@yahoo.co.id	Morphology
IRD BMF-414.2	Chordata	Actinopterygii	Perciformes	Lutjanidae	Lutjaninae		Lutjanus	Lutjanus fulvus		Frederik Rijoly	nokerijoly@yahoo.co.id	Morphology
IRD BMF-6.2	Chordata	Actinopterygii	Perciformes	Lutjanidae	Lutjaninae		Lutjanus	Lutjanus bengalensis		Erwan Delrieu-Trottin	erwan.delrieu-trottin@hotmail.com	Morphology
IRD BMF-291.2	Chordata	Actinopterygii	Perciformes	Serranidae	Epinephelinae		Epinephelus	Epinephelus ongus		Frederik Rijoly	nokerijoly@yahoo.co.id	Morphology
IRD BMF-52.2	Chordata	Actinopterygii	Perciformes	Siganidae			Siganus	Siganus canaliculatus		Frederik Rijoly	nokerijoly@yahoo.co.id	Morphology
IRD BMF-72.2	Chordata	Actinopterygii	Perciformes	Siganidae			Siganus	Siganus puellus		Frederik Rijoly	nokerijoly@yahoo.co.id	Morphology
IRD BMF-434.2	Chordata	Actinopterygii	Perciformes	Siganidae			Siganus	Siganus punctatus		Frederik Rijoly	nokerijoly@yahoo.co.id	Morphology
IRD BMF-69.2	Chordata	Actinopterygii	Perciformes	Siganidae			Siganus	Siganus doliatus		Frederik Rijoly	nokerijoly@yahoo.co.id	Morphology
IRD BMF-582.2	Chordata	Actinopterygii	Spariformes	Nemipteridae			Pentapodus	Pentapodus caninus		Frederik Rijoly	nokerijoly@yahoo.co.id	Morphology
IRD BMF-761.2	Chordata	Actinopterygii	Ovalentaria	Pomacentridae	Pomacentrinae		Abudefduf	Abudefduf sordidus		Frederik Rijoly	nokerijoly@yahoo.co.id	Morphology
IRD BMF-555.2	Chordata	Actinopterygii	Spariformes	Lethrinidae			Lethrinus	Lethrinus semicinctus		Erwan Delrieu-Trottin	erwan.delrieu-trottin@hotmail.com	Morphology
IRD BMF-303.2	Chordata	Actinopterygii	Perciformes	Lutjanidae	Lutjaninae		Lutjanus	Lutjanus rufolineatus		Frederik Rijoly	nokerijoly@yahoo.co.id	Morphology
IRD BMF-184.2	Chordata	Actinopterygii	Labriformes	Scaridae			Chlorurus	Chlorurus japanensis		Erwan Delrieu-Trottin	erwan.delrieu-trottin@hotmail.com	Morphology
IRD BMF-41.2	Chordata	Actinopterygii	Perciformes	Serranidae	Epinephelinae		Epinephelus	Epinephelus merra		Frederik Rijoly	nokerijoly@yahoo.co.id	Morphology
IRD BMF-722.2	Chordata	Actinopterygii	Perciformes	Serranidae	Epinephelinae		Epinephelus	Epinephelus cyanopodus		Frederik Rijoly	nokerijoly@yahoo.co.id	Morphology
IRD BMF-101.2	Chordata	Actinopterygii	Spariformes	Lethrinidae			Lethrinus	Lethrinus ornatus		Frederik Rijoly	nokerijoly@yahoo.co.id	Morphology
IRD BMF-726.2	Chordata	Actinopterygii	Perciformes	Siganidae			Siganus	Siganus spinus		Frederik Rijoly	nokerijoly@yahoo.co.id	Morphology
IRD BMF-653.2	Chordata	Actinopterygii	Labriformes	Labridae			Cheilinus	Cheilinus fasciatus		Frederik Rijoly	nokerijoly@yahoo.co.id	Morphology
IRD BMF-591.2	Chordata	Actinopterygii	Spariformes	Nemipteridae			Parascolopsis	Parascolopsis eriomma		Erwan Delrieu-Trottin	erwan.delrieu-trottin@hotmail.com	Morphology
IRD BMF-516.2	Chordata	Actinopterygii	Perciformes	Serranidae	Epinephelinae		Aethaloperca	Aethaloperca rogaa		Frederik Rijoly	nokerijoly@yahoo.co.id	Morphology
IRD BMF-317.2	Chordata	Actinopterygii	Perciformes	Lutjanidae	Lutjaninae		Lutjanus	Lutjanus vitta		Frederik Rijoly	nokerijoly@yahoo.co.id	Morphology
IRD BMF-485.2	Chordata	Actinopterygii	Spariformes	Lethrinidae			Lethrinus	Lethrinus semicinctus		Erwan Delrieu-Trottin	erwan.delrieu-trottin@hotmail.com	Morphology
IRD BMF-161.2	Chordata	Actinopterygii	Perciformes	Lutjanidae	Lutjaninae		Lutjanus	Lutjanus fulvus		Erwan Delrieu-Trottin	erwan.delrieu-trottin@hotmail.com	Morphology - BOLD
IRD BMF-16.2	Chordata	Actinopterygii	Spariformes	Nemipteridae			Parascolopsis			Erwan Delrieu-Trottin	erwan.delrieu-trottin@hotmail.com	Morphology
IRD BMF-636.2	Chordata	Actinopterygii	Perciformes	Priacanthidae			Priacanthus	Priacanthus hamrur		Frederik Rijoly	nokerijoly@yahoo.co.id	Morphology
IRD BMF-489.2	Chordata	Actinopterygii	Spariformes	Nemipteridae			Scolopsis	Scolopsis affinis		Erwan Delrieu-Trottin	erwan.delrieu-trottin@hotmail.com	Morphology
IRD BMF-554.2	Chordata	Actinopterygii	Perciformes	Lutjanidae	Lutjaninae		Lutjanus	Lutjanus bohar		Frederik Rijoly	nokerijoly@yahoo.co.id	Morphology
IRD BMF-509.2	Chordata	Actinopterygii	Perciformes	Lutjanidae	Lutjaninae		Lutjanus	Lutjanus bohar		Frederik Rijoly	nokerijoly@yahoo.co.id	Morphology
IRD BMF-116.2	Chordata	Actinopterygii	Spariformes	Nemipteridae			Scolopsis	Scolopsis affinis		Frederik Rijoly	nokerijoly@yahoo.co.id	Morphology
IRD BMF-560.2	Chordata	Actinopterygii	Perciformes	Serranidae	Epinephelinae		Cephalopholis	Cephalopholis cyanostigma		Frederik Rijoly	nokerijoly@yahoo.co.id	Morphology
IRD BMF-30.2	Chordata	Actinopterygii	Perciformes	Serranidae	Epinephelinae		Anyperodon	Anyperodon leucogrammicus		Frederik Rijoly	nokerijoly@yahoo.co.id	Morphology
IRD BMF-576.2	Chordata	Actinopterygii	Spariformes	Lethrinidae			Lethrinus	Lethrinus lentjan		Erwan Delrieu-Trottin	erwan.delrieu-trottin@hotmail.com	Morphology
IRD BMF-54.2	Chordata	Actinopterygii	Perciformes	Siganidae			Siganus	Siganus canaliculatus		Frederik Rijoly	nokerijoly@yahoo.co.id	Morphology
IRD BMF-600.2	Chordata	Actinopterygii	Perciformes	Kyphosidae	Kyphosinae		Kyphosus	Kyphosus cinerascens		Frederik Rijoly	nokerijoly@yahoo.co.id	Morphology
IRD BMF-664.2	Chordata	Actinopterygii	Perciformes	Serranidae	Epinephelinae		Cephalopholis	Cephalopholis sexmaculata		Frederik Rijoly	nokerijoly@yahoo.co.id	Morphology
IRD BMF-652.2	Chordata	Actinopterygii	Labriformes	Scaridae			Hipposcarus	Hipposcarus longiceps		Frederik Rijoly	nokerijoly@yahoo.co.id	Morphology
IRD BMF-481.2	Chordata	Actinopterygii	Spariformes	Lethrinidae			Lethrinus	Lethrinus rubrioperculatus		Erwan Delrieu-Trottin	erwan.delrieu-trottin@hotmail.com	Morphology
IRD BMF-45.2	Chordata	Actinopterygii	Perciformes	Serranidae	Epinephelinae		Cephalopholis	Cephalopholis boenak		Frederik Rijoly	nokerijoly@yahoo.co.id	Morphology
IRD BMF-673.2	Chordata	Actinopterygii	Perciformes	Siganidae			Siganus	Siganus guttatus		Frederik Rijoly	nokerijoly@yahoo.co.id	Morphology
IRD BMF-436.2	Chordata	Actinopterygii	Perciformes	Siganidae			Siganus	Siganus punctatus		Frederik Rijoly	nokerijoly@yahoo.co.id	Morphology
IRD BMF-495.2	Chordata	Actinopterygii	Labriformes	Labridae			Thalassoma	Thalassoma lunare		Frederik Rijoly	nokerijoly@yahoo.co.id	Morphology
IRD BMF-311.2	Chordata	Actinopterygii	Spariformes	Lethrinidae			Lethrinus	Lethrinus atkinsoni		Erwan Delrieu-Trottin	erwan.delrieu-trottin@hotmail.com	Morphology
IRD BMF-668.2	Chordata	Actinopterygii	Perciformes	Lutjanidae	Lutjaninae		Lutjanus	Lutjanus monostigma		Frederik Rijoly	nokerijoly@yahoo.co.id	Morphology
IRD BMF-688.2	Chordata	Actinopterygii	Perciformes	Mullidae			Parupeneus	Parupeneus barberinus		Erwan Delrieu-Trottin	erwan.delrieu-trottin@hotmail.com	Morphology
IRD BMF-301.2	Chordata	Actinopterygii	Perciformes	Lutjanidae	Lutjaninae		Lutjanus	Lutjanus vitta		Frederik Rijoly	nokerijoly@yahoo.co.id	Morphology
IRD BMF-55.2	Chordata	Actinopterygii	Perciformes	Siganidae			Siganus	Siganus canaliculatus		Frederik Rijoly	nokerijoly@yahoo.co.id	Morphology
IRD BMF-119.2	Chordata	Actinopterygii	Spariformes	Lethrinidae			Lethrinus	Lethrinus harak		Frederik Rijoly	nokerijoly@yahoo.co.id	Morphology
IRD BMF-12.2	Chordata	Actinopterygii	Perciformes	Serranidae	Epinephelinae		Variola	Variola albimarginata		Frederik Rijoly	nokerijoly@yahoo.co.id	Morphology
IRD BMF-22.2	Chordata	Actinopterygii	Perciformes	Serranidae	Epinephelinae		Cephalopholis	Cephalopholis urodeta		Frederik Rijoly	nokerijoly@yahoo.co.id	Morphology
IRD BMF-691.2	Chordata	Actinopterygii	Spariformes	Nemipteridae			Scolopsis	Scolopsis monogramma		Frederik Rijoly	nokerijoly@yahoo.co.id	Morphology
IRD BMF-13.2	Chordata	Actinopterygii	Perciformes	Serranidae	Epinephelinae		Variola	Variola albimarginata		Frederik Rijoly	nokerijoly@yahoo.co.id	Morphology
IRD BMF-430.2	Chordata	Actinopterygii	Perciformes	Siganidae			Siganus	Siganus corallinus		Frederik Rijoly	nokerijoly@yahoo.co.id	Morphology
IRD BMF-358.2	Chordata	Actinopterygii	Perciformes	Pempheridae			Pempheris	Pempheris adusta		Frederik Rijoly	nokerijoly@yahoo.co.id	Morphology
IRD BMF-228.2	Chordata	Actinopterygii	Spariformes	Nemipteridae			Scolopsis	Scolopsis xenochroa		Frederik Rijoly	nokerijoly@yahoo.co.id	Morphology
IRD BMF-404.2	Chordata	Actinopterygii	Labriformes	Labridae			Hemigymnus	Hemigymnus melapterus		Frederik Rijoly	nokerijoly@yahoo.co.id	Morphology
IRD BMF-418.2	Chordata	Actinopterygii	Spariformes	Nemipteridae			Scolopsis	Scolopsis bilineata		Frederik Rijoly	nokerijoly@yahoo.co.id	Morphology
IRD BMF-31.2	Chordata	Actinopterygii	Perciformes	Serranidae	Epinephelinae		Anyperodon	Anyperodon leucogrammicus		Frederik Rijoly	nokerijoly@yahoo.co.id	Morphology
IRD BMF-209.2	Chordata	Actinopterygii	Perciformes	Serranidae	Epinephelinae		Epinephelus	Epinephelus merra		Frederik Rijoly	nokerijoly@yahoo.co.id	Morphology
IRD BMF-76.2	Chordata	Actinopterygii	Perciformes	Lutjanidae	Lutjaninae		Lutjanus	Lutjanus gibbus		Frederik Rijoly	nokerijoly@yahoo.co.id	Morphology
IRD BMF-413.2	Chordata	Actinopterygii	Perciformes	Lutjanidae	Lutjaninae		Lutjanus	Lutjanus rufolineatus		Frederik Rijoly	nokerijoly@yahoo.co.id	Morphology
IRD BMF-129.2	Chordata	Actinopterygii	Perciformes	Serranidae	Epinephelinae		Epinephelus	Epinephelus areolatus		Frederik Rijoly	nokerijoly@yahoo.co.id	Morphology
IRD BMF-744.2	Chordata	Actinopterygii	Perciformes	Lutjanidae	Etelinae		Etelis	Etelis carbunculus		Frederik Rijoly	nokerijoly@yahoo.co.id	Morphology
IRD BMF-394.2	Chordata	Actinopterygii	Perciformes	Mullidae			Mulloidichthys	Mulloidichthys flavolineatus		Frederik Rijoly	nokerijoly@yahoo.co.id	Morphology
IRD BMF-298.2	Chordata	Actinopterygii	Spariformes	Nemipteridae			Nemipterus	Nemipterus furcosus		Erwan Delrieu-Trottin	erwan.delrieu-trottin@hotmail.com	Morphology and molecular, following Molecular systematics of threadfin breams and relatives (Teleostei, Nemipteridae) Hung et al 2017
IRD BMF-525.2	Chordata	Actinopterygii	Perciformes	Kyphosidae	Kyphosinae		Kyphosus	Kyphosus cinerascens		Frederik Rijoly	nokerijoly@yahoo.co.id	Morphology
IRD BMF-425.2	Chordata	Actinopterygii	Perciformes	Siganidae			Siganus	Siganus vulpinus		Frederik Rijoly	nokerijoly@yahoo.co.id	Morphology
IRD BMF-8.2	Chordata	Actinopterygii	Perciformes	Lutjanidae	Lutjaninae		Lutjanus	Lutjanus bengalensis		Erwan Delrieu-Trottin	erwan.delrieu-trottin@hotmail.com	Morphology
IRD BMF-395.2	Chordata	Actinopterygii	Perciformes	Mullidae			Mulloidichthys	Mulloidichthys flavolineatus		Frederik Rijoly	nokerijoly@yahoo.co.id	Morphology
IRD BMF-156.2	Chordata	Actinopterygii	Spariformes	Nemipteridae			Pentapodus	Pentapodus trivittatus		Frederik Rijoly	nokerijoly@yahoo.co.id	Morphology
IRD BMF-325.2	Chordata	Actinopterygii	Spariformes	Nemipteridae			Scolopsis	Scolopsis ciliata		Frederik Rijoly	nokerijoly@yahoo.co.id	Morphology
IRD BMF-766.2	Chordata	Actinopterygii	Labriformes	Scaridae			Calotomus	Calotomus carolinus		Frederik Rijoly	nokerijoly@yahoo.co.id	Morphology
IRD BMF-472.2	Chordata	Actinopterygii	Labriformes	Scaridae			Chlorurus	Chlorurus spilurus		Erwan Delrieu-Trottin	erwan.delrieu-trottin@hotmail.com	Morphology
IRD BMF-82.2	Chordata	Actinopterygii	Labriformes	Labridae			Cheilinus	Cheilinus chlorourus		Erwan Delrieu-Trottin	erwan.delrieu-trottin@hotmail.com	Morphology - BOLD
IRD BMF-737.2	Chordata	Actinopterygii	Perciformes	Lutjanidae	Apsilinae		Paracaesio	Paracaesio stonei		Nicolas Hubert	nicolas.hubert@ird.fr	Morphology
IRD BMF-103.2	Chordata	Actinopterygii	Spariformes	Lethrinidae			Lethrinus	Lethrinus ornatus		Frederik Rijoly	nokerijoly@yahoo.co.id	Morphology
IRD BMF-759.2	Chordata	Actinopterygii	Labriformes	Labridae			Cheilinus	Cheilinus trilobatus		Frederik Rijoly	nokerijoly@yahoo.co.id	Morphology
IRD BMF-487.2	Chordata	Actinopterygii	Perciformes	Lutjanidae	Lutjaninae		Lutjanus	Lutjanus ehrenbergii		Frederik Rijoly	nokerijoly@yahoo.co.id	Morphology
IRD BMF-192.2	Chordata	Actinopterygii	Labriformes	Scaridae			Scarus	Scarus dimidiatus		Frederik Rijoly	nokerijoly@yahoo.co.id	Morphology
IRD BMF-270.2	Chordata	Actinopterygii	Perciformes	Lutjanidae	Lutjaninae		Lutjanus	Lutjanus bohar		Frederik Rijoly	nokerijoly@yahoo.co.id	Morphology
IRD BMF-629.2	Chordata	Actinopterygii	Tetraodontiformes	Monacanthidae			Aluterus	Aluterus scriptus		Frederik Rijoly	nokerijoly@yahoo.co.id	Morphology
IRD BMF-687.2	Chordata	Actinopterygii	Perciformes	Mullidae			Parupeneus	Parupeneus barberinus		Frederik Rijoly	nokerijoly@yahoo.co.id	Morphology
IRD BMF-165.2	Chordata	Actinopterygii	Perciformes	Mullidae			Parupeneus	Parupeneus barberinus		Frederik Rijoly	nokerijoly@yahoo.co.id	Morphology
IRD BMF-232.2	Chordata	Actinopterygii	Perciformes	Mullidae			Parupeneus	Parupeneus multifasciatus		Frederik Rijoly	nokerijoly@yahoo.co.id	Morphology
IRD BMF-632.2	Chordata	Actinopterygii	Perciformes	Siganidae			Siganus	Siganus guttatus		Erwan Delrieu-Trottin	erwan.delrieu-trottin@hotmail.com	Morphology
IRD BMF-147.2	Chordata	Actinopterygii	Spariformes	Nemipteridae			Scolopsis	Scolopsis lineata		Frederik Rijoly	nokerijoly@yahoo.co.id	Morphology
IRD BMF-769.2	Chordata	Actinopterygii	Labriformes	Scaridae			Chlorurus	Chlorurus japanensis		Frederik Rijoly	nokerijoly@yahoo.co.id	Morphology
IRD BMF-557.2	Chordata	Actinopterygii	Perciformes	Lutjanidae	Lutjaninae		Lutjanus	Lutjanus fulvus		Frederik Rijoly	nokerijoly@yahoo.co.id	Morphology
IRD BMF-741.2	Chordata	Actinopterygii	Perciformes	Mullidae			Parupeneus	Parupeneus cyclostomus		Frederik Rijoly	nokerijoly@yahoo.co.id	Morphology
IRD BMF-144.2	Chordata	Actinopterygii	Spariformes	Nemipteridae			Scolopsis	Scolopsis monogramma		Erwan Delrieu-Trottin	erwan.delrieu-trottin@hotmail.com	Morphology
IRD BMF-329.2	Chordata	Actinopterygii	Spariformes	Nemipteridae			Scolopsis	Scolopsis taenioptera		Frederik Rijoly	nokerijoly@yahoo.co.id	Morphology
IRD BMF-100.2	Chordata	Actinopterygii	Spariformes	Lethrinidae			Lethrinus	Lethrinus ornatus		Erwan Delrieu-Trottin	erwan.delrieu-trottin@hotmail.com	Morphology
IRD BMF-36.2	Chordata	Actinopterygii	Perciformes	Serranidae	Epinephelinae		Cephalopholis	Cephalopholis sonnerati		Erwan Delrieu-Trottin	erwan.delrieu-trottin@hotmail.com	Morphology
IRD BMF-195.2	Chordata	Actinopterygii	Perciformes	Kyphosidae	Kyphosinae		Kyphosus	Kyphosus vaigiensis		Erwan Delrieu-Trottin	erwan.delrieu-trottin@hotmail.com	Morphology
IRD BMF-59.2	Chordata	Actinopterygii	Perciformes	Serranidae	Epinephelinae		Epinephelus	Epinephelus ongus		Frederik Rijoly	nokerijoly@yahoo.co.id	Morphology
IRD BMF-401.2	Chordata	Actinopterygii	Labriformes	Labridae			Halichoeres	Halichoeres hortulanus		Frederik Rijoly	nokerijoly@yahoo.co.id	Morphology
IRD BMF-583.2	Chordata	Actinopterygii	Spariformes	Nemipteridae			Pentapodus	Pentapodus caninus		Frederik Rijoly	nokerijoly@yahoo.co.id	Morphology
IRD BMF-77.2	Chordata	Actinopterygii	Perciformes	Lutjanidae	Lutjaninae		Lutjanus	Lutjanus gibbus		Frederik Rijoly	nokerijoly@yahoo.co.id	Morphology
IRD BMF-71.2	Chordata	Actinopterygii	Perciformes	Siganidae			Siganus	Siganus puellus		Frederik Rijoly	nokerijoly@yahoo.co.id	Morphology
IRD BMF-442.2	Chordata	Actinopterygii	Labriformes	Scaridae			Scarus	Scarus dimidiatus		Frederik Rijoly	nokerijoly@yahoo.co.id	Morphology
IRD BMF-185.2	Chordata	Actinopterygii	Labriformes	Scaridae			Chlorurus	Chlorurus japanensis		Erwan Delrieu-Trottin	erwan.delrieu-trottin@hotmail.com	Morphology
IRD BMF-231.2	Chordata	Actinopterygii	Perciformes	Mullidae			Parupeneus	Parupeneus multifasciatus		Frederik Rijoly	nokerijoly@yahoo.co.id	Morphology
IRD BMF-28.2	Chordata	Actinopterygii	Perciformes	Serranidae	Epinephelinae		Cephalopholis	Cephalopholis miniata		Frederik Rijoly	nokerijoly@yahoo.co.id	Morphology
IRD BMF-410.2	Chordata	Actinopterygii	Perciformes	Serranidae	Epinephelinae		Cephalopholis	Cephalopholis cyanostigma		Frederik Rijoly	nokerijoly@yahoo.co.id	Morphology
IRD BMF-175.2	Chordata	Actinopterygii	Perciformes	Serranidae	Epinephelinae		Epinephelus	Epinephelus ongus		Frederik Rijoly	nokerijoly@yahoo.co.id	Morphology
IRD BMF-745.2	Chordata	Actinopterygii	Perciformes	Lutjanidae	Etelinae		Etelis	Etelis carbunculus		Frederik Rijoly	nokerijoly@yahoo.co.id	Morphology
IRD BMF-479.2	Chordata	Actinopterygii	Perciformes	Lutjanidae	Lutjaninae		Lutjanus	Lutjanus quinquelineatus		Frederik Rijoly	nokerijoly@yahoo.co.id	Morphology
IRD BMF-651.2	Chordata	Actinopterygii	Labriformes	Scaridae			Hipposcarus	Hipposcarus longiceps		Frederik Rijoly	nokerijoly@yahoo.co.id	Morphology
IRD BMF-247.2	Chordata	Actinopterygii	Perciformes	Serranidae	Epinephelinae		Cephalopholis	Cephalopholis miniata		Frederik Rijoly	nokerijoly@yahoo.co.id	Morphology
IRD BMF-733.2	Chordata	Actinopterygii	Labriformes	Labridae			Gomphosus	Gomphosus varius		Frederik Rijoly	nokerijoly@yahoo.co.id	Morphology
IRD BMF-61.2	Chordata	Actinopterygii	Perciformes	Serranidae	Epinephelinae		Epinephelus	Epinephelus ongus		Frederik Rijoly	nokerijoly@yahoo.co.id	Morphology
IRD BMF-508.2	Chordata	Actinopterygii	Perciformes	Lutjanidae	Lutjaninae		Lutjanus	Lutjanus monostigma		Frederik Rijoly	nokerijoly@yahoo.co.id	Morphology
IRD BMF-181.2	Chordata	Actinopterygii	Spariformes	Lethrinidae			Monotaxis	Monotaxis grandoculis		Frederik Rijoly	nokerijoly@yahoo.co.id	Morphology
IRD BMF-505.2	Chordata	Actinopterygii	Perciformes	Lutjanidae	Lutjaninae		Lutjanus	Lutjanus decussatus		Frederik Rijoly	nokerijoly@yahoo.co.id	Morphology
IRD BMF-431.2	Chordata	Actinopterygii	Perciformes	Siganidae			Siganus	Siganus corallinus		Frederik Rijoly	nokerijoly@yahoo.co.id	Morphology
IRD BMF-259.2	Chordata	Actinopterygii	Perciformes	Mullidae			Mulloidichthys	Mulloidichthys vanicolensis		Frederik Rijoly	nokerijoly@yahoo.co.id	Morphology
IRD BMF-723.2	Chordata	Actinopterygii	Perciformes	Siganidae			Siganus	Siganus spinus		Frederik Rijoly	nokerijoly@yahoo.co.id	Morphology
IRD BMF-256.2	Chordata	Actinopterygii	Perciformes	Lutjanidae	Apsilinae		Paracaesio	Paracaesio brevidentata		Erwan Delrieu-Trottin	erwan.delrieu-trottin@hotmail.com	Morphology
IRD BMF-310.2	Chordata	Actinopterygii	Spariformes	Lethrinidae			Monotaxis	Monotaxis grandoculis		Frederik Rijoly	nokerijoly@yahoo.co.id	Morphology
IRD BMF-417.2	Chordata	Actinopterygii	Perciformes	Serranidae	Epinephelinae		Epinephelus	Epinephelus coeruleopunctatus		Frederik Rijoly	nokerijoly@yahoo.co.id	Morphology
IRD BMF-229.2	Chordata	Actinopterygii	Spariformes	Nemipteridae			Scolopsis	Scolopsis xenochroa		Frederik Rijoly	nokerijoly@yahoo.co.id	Morphology
IRD BMF-177.2	Chordata	Actinopterygii	Perciformes	Lutjanidae	Lutjaninae		Lutjanus	Lutjanus carponotatus		Frederik Rijoly	nokerijoly@yahoo.co.id	Morphology
IRD BMF-628.2	Chordata	Actinopterygii	Tetraodontiformes	Monacanthidae			Aluterus	Aluterus scriptus		Frederik Rijoly	nokerijoly@yahoo.co.id	Morphology
IRD BMF-398.2	Chordata	Actinopterygii	Perciformes	Mullidae			Upeneus	Upeneus vittatus		Frederik Rijoly	nokerijoly@yahoo.co.id	Morphology
IRD BMF-297.2	Chordata	Actinopterygii	Spariformes	Nemipteridae			Nemipterus	Nemipterus furcosus		Erwan Delrieu-Trottin	erwan.delrieu-trottin@hotmail.com	Morphology and molecular, following Molecular systematics of threadfin breams and relatives (Teleostei, Nemipteridae) Hung et al 2017
IRD BMF-466.2	Chordata	Actinopterygii	Labriformes	Scaridae			Scarus	Scarus flavipectoralis		Frederik Rijoly	nokerijoly@yahoo.co.id	Morphology
IRD BMF-727.2	Chordata	Actinopterygii	Perciformes	Lutjanidae	Lutjaninae		Lutjanus	Lutjanus lutjanus		Frederik Rijoly	nokerijoly@yahoo.co.id	Morphology
IRD BMF-470.2	Chordata	Actinopterygii	Labriformes	Scaridae			Scarus	Scarus quoyi		Frederik Rijoly	nokerijoly@yahoo.co.id	Morphology
IRD BMF-211.2	Chordata	Actinopterygii	Perciformes	Serranidae	Epinephelinae		Epinephelus	Epinephelus merra		Frederik Rijoly	nokerijoly@yahoo.co.id	Morphology
IRD BMF-605.2	Chordata	Actinopterygii	Perciformes	Lutjanidae	Apsilinae		Paracaesio	Paracaesio xanthura		Frederik Rijoly	nokerijoly@yahoo.co.id	Morphology
IRD BMF-141.2	Chordata	Actinopterygii	Labriformes	Labridae			Choerodon	Choerodon anchorago		Frederik Rijoly	nokerijoly@yahoo.co.id	Morphology
IRD BMF-512.2	Chordata	Actinopterygii	Perciformes	Lutjanidae	Lutjaninae		Lutjanus	Lutjanus bohar		Frederik Rijoly	nokerijoly@yahoo.co.id	Morphology
IRD BMF-504.2	Chordata	Actinopterygii	Perciformes	Lutjanidae	Lutjaninae		Lutjanus	Lutjanus decussatus		Frederik Rijoly	nokerijoly@yahoo.co.id	Morphology
IRD BMF-260.2	Chordata	Actinopterygii	Perciformes	Priacanthidae			Priacanthus	Priacanthus blochii		Erwan Delrieu-Trottin	erwan.delrieu-trottin@hotmail.com	Morphology
IRD BMF-47.2	Chordata	Actinopterygii	Perciformes	Siganidae			Siganus	Siganus canaliculatus		Frederik Rijoly	nokerijoly@yahoo.co.id	Morphology
IRD BMF-344.2	Chordata	Actinopterygii	Labriformes	Labridae			Hemigymnus	Hemigymnus melapterus		Frederik Rijoly	nokerijoly@yahoo.co.id	Morphology
IRD BMF-314.2	Chordata	Actinopterygii	Perciformes	Lutjanidae	Lutjaninae		Lutjanus	Lutjanus fulviflamma		Erwan Delrieu-Trottin	erwan.delrieu-trottin@hotmail.com	Morphology
IRD BMF-728.2	Chordata	Actinopterygii	Perciformes	Lutjanidae	Lutjaninae		Lutjanus	Lutjanus lutjanus		Frederik Rijoly	nokerijoly@yahoo.co.id	Morphology
IRD BMF-699.2	Chordata	Actinopterygii	Perciformes	Serranidae	Epinephelinae		Aethaloperca	Aethaloperca rogaa		Frederik Rijoly	nokerijoly@yahoo.co.id	Morphology
IRD BMF-619.2	Chordata	Actinopterygii	Spariformes	Nemipteridae			Scolopsis	Scolopsis affinis		Erwan Delrieu-Trottin	erwan.delrieu-trottin@hotmail.com	Morphology
IRD BMF-112.2	Chordata	Actinopterygii	Siluriformes	Plotosidae			Plotosus	Plotosus lineatus		Frederik Rijoly	nokerijoly@yahoo.co.id	Morphology
IRD BMF-455.2	Chordata	Actinopterygii	Labriformes	Scaridae			Scarus	Scarus niger		Frederik Rijoly	nokerijoly@yahoo.co.id	Morphology
IRD BMF-171.2	Chordata	Actinopterygii	Spariformes	Lethrinidae			Lethrinus	Lethrinus variegatus		Erwan Delrieu-Trottin	erwan.delrieu-trottin@hotmail.com	Morphology
IRD BMF-627.2	Chordata	Actinopterygii	Tetraodontiformes	Monacanthidae			Cantherhines	Cantherhines pardalis		Erwan Delrieu-Trottin	erwan.delrieu-trottin@hotmail.com	Morphology
IRD BMF-5.2	Chordata	Actinopterygii	Perciformes	Serranidae	Epinephelinae		Epinephelus	Epinephelus fasciatus		Frederik Rijoly	nokerijoly@yahoo.co.id	Morphology
IRD BMF-634.2	Chordata	Actinopterygii	Tetraodontiformes	Monacanthidae			Cantherhines	Cantherhines fronticinctus		Frederik Rijoly	nokerijoly@yahoo.co.id	Morphology
IRD BMF-40.2	Chordata	Actinopterygii	Perciformes	Serranidae	Epinephelinae		Variola	Variola louti		Frederik Rijoly	nokerijoly@yahoo.co.id	Morphology
IRD BMF-114.2	Chordata	Actinopterygii	Spariformes	Nemipteridae			Scolopsis	Scolopsis affinis		Frederik Rijoly	nokerijoly@yahoo.co.id	Morphology
IRD BMF-510.2	Chordata	Actinopterygii	Perciformes	Mullidae			Parupeneus	Parupeneus multifasciatus		Frederik Rijoly	nokerijoly@yahoo.co.id	Morphology
IRD BMF-151.2	Chordata	Actinopterygii	Perciformes	Lutjanidae	Lutjaninae		Lutjanus	Lutjanus biguttatus		Frederik Rijoly	nokerijoly@yahoo.co.id	Morphology
IRD BMF-578.2	Chordata	Actinopterygii	Perciformes	Lutjanidae	Lutjaninae		Lutjanus	Lutjanus fulvus		Frederik Rijoly	nokerijoly@yahoo.co.id	Morphology
IRD BMF-756.2	Chordata	Actinopterygii	Labriformes	Labridae			Epibulus	Epibulus brevis		Frederik Rijoly	nokerijoly@yahoo.co.id	Morphology - BOLD
IRD BMF-102.2	Chordata	Actinopterygii	Spariformes	Lethrinidae			Lethrinus	Lethrinus ornatus		Erwan Delrieu-Trottin	erwan.delrieu-trottin@hotmail.com	Morphology
IRD BMF-340.2	Chordata	Actinopterygii	Perciformes	Siganidae			Siganus	Siganus vulpinus		Frederik Rijoly	nokerijoly@yahoo.co.id	Morphology
IRD BMF-230.2	Chordata	Actinopterygii	Perciformes	Mullidae			Parupeneus	Parupeneus multifasciatus		Frederik Rijoly	nokerijoly@yahoo.co.id	Morphology
IRD BMF-210.2	Chordata	Actinopterygii	Perciformes	Serranidae	Epinephelinae		Epinephelus	Epinephelus merra		Frederik Rijoly	nokerijoly@yahoo.co.id	Morphology
IRD BMF-315.2	Chordata	Actinopterygii	Perciformes	Lutjanidae	Lutjaninae		Lutjanus	Lutjanus rufolineatus		Frederik Rijoly	nokerijoly@yahoo.co.id	Morphology
IRD BMF-710.2	Chordata	Actinopterygii	Spariformes	Nemipteridae			Pentapodus	Pentapodus caninus		Frederik Rijoly	nokerijoly@yahoo.co.id	Morphology
IRD BMF-426.2	Chordata	Actinopterygii	Perciformes	Siganidae			Siganus	Siganus vulpinus		Frederik Rijoly	nokerijoly@yahoo.co.id	Morphology
IRD BMF-731.2	Chordata	Actinopterygii	Perciformes	Lutjanidae	Etelinae		Aprion	Aprion virescens		Frederik Rijoly	nokerijoly@yahoo.co.id	Morphology
IRD BMF-595.2	Chordata	Actinopterygii	Perciformes	Lutjanidae	Lutjaninae		Lutjanus	Lutjanus bohar		Frederik Rijoly	nokerijoly@yahoo.co.id	Morphology
IRD BMF-492.2	Chordata	Actinopterygii	Perciformes	Lutjanidae	Lutjaninae		Lutjanus	Lutjanus monostigma		Frederik Rijoly	nokerijoly@yahoo.co.id	Morphology
IRD BMF-255.2	Chordata	Actinopterygii	Spariformes	Nemipteridae			Pentapodus	Pentapodus trivittatus		Frederik Rijoly	nokerijoly@yahoo.co.id	Morphology
IRD BMF-454.2	Chordata	Actinopterygii	Labriformes	Scaridae			Scarus	Scarus niger		Frederik Rijoly	nokerijoly@yahoo.co.id	Morphology
IRD BMF-592.2	Chordata	Actinopterygii	Spariformes	Nemipteridae			Parascolopsis			Erwan Delrieu-Trottin	erwan.delrieu-trottin@hotmail.com	Morphology
IRD BMF-50.2	Chordata	Actinopterygii	Perciformes	Siganidae			Siganus	Siganus fuscescens		Frederik Rijoly	nokerijoly@yahoo.co.id	Morphology
IRD BMF-326.2	Chordata	Actinopterygii	Spariformes	Nemipteridae			Scolopsis	Scolopsis ciliata		Frederik Rijoly	nokerijoly@yahoo.co.id	Morphology
IRD BMF-179.2	Chordata	Actinopterygii	Perciformes	Lutjanidae	Lutjaninae		Lutjanus	Lutjanus rufolineatus		Frederik Rijoly	nokerijoly@yahoo.co.id	Morphology
IRD BMF-162.2	Chordata	Actinopterygii	Perciformes	Mullidae			Parupeneus	Parupeneus multifasciatus		Frederik Rijoly	nokerijoly@yahoo.co.id	Morphology
IRD BMF-422.2	Chordata	Actinopterygii	Perciformes	Siganidae			Siganus	Siganus lineatus		Frederik Rijoly	nokerijoly@yahoo.co.id	Morphology
IRD BMF-307.2	Chordata	Actinopterygii	Perciformes	Lutjanidae	Lutjaninae		Lutjanus	Lutjanus fulvus		Frederik Rijoly	nokerijoly@yahoo.co.id	Morphology
IRD BMF-26.2	Chordata	Actinopterygii	Perciformes	Serranidae	Epinephelinae		Cephalopholis	Cephalopholis miniata		Frederik Rijoly	nokerijoly@yahoo.co.id	Morphology
IRD BMF-245.2	Chordata	Actinopterygii	Perciformes	Siganidae			Siganus	Siganus doliatus		Frederik Rijoly	nokerijoly@yahoo.co.id	Morphology
IRD BMF-198.2	Chordata	Actinopterygii	Perciformes	Siganidae			Siganus	Siganus vermiculatus		Frederik Rijoly	nokerijoly@yahoo.co.id	Morphology
IRD BMF-56.2	Chordata	Actinopterygii	Perciformes	Siganidae			Siganus	Siganus canaliculatus		Frederik Rijoly	nokerijoly@yahoo.co.id	Morphology
IRD BMF-721.2	Chordata	Actinopterygii	Perciformes	Lutjanidae	Etelinae		Aphareus	Aphareus rutilans		Erwan Delrieu-Trottin	erwan.delrieu-trottin@hotmail.com	Morphology
IRD BMF-278.2	Chordata	Actinopterygii	Perciformes	Mullidae			Mulloidichthys	Mulloidichthys flavolineatus		Frederik Rijoly	nokerijoly@yahoo.co.id	Morphology
IRD BMF-588.2	Chordata	Actinopterygii	Perciformes	Serranidae	Epinephelinae		Epinephelus	Epinephelus quoyanus		Frederik Rijoly	nokerijoly@yahoo.co.id	Morphology
IRD BMF-166.2	Chordata	Actinopterygii	Perciformes	Mullidae			Parupeneus	Parupeneus multifasciatus		Frederik Rijoly	nokerijoly@yahoo.co.id	Morphology
IRD BMF-420.2	Chordata	Actinopterygii	Perciformes	Serranidae	Epinephelinae		Epinephelus	Epinephelus maculatus		Nicolas Hubert	nicolas.hubert@ird.fr	Morphology
IRD BMF-494.2	Chordata	Actinopterygii	Labriformes	Labridae			Oxycheilinus	Oxycheilinus digramma		Frederik Rijoly	nokerijoly@yahoo.co.id	Morphology
IRD BMF-85.2	Chordata	Actinopterygii	Perciformes	Priacanthidae			Priacanthus	Priacanthus macracanthus		Erwan Delrieu-Trottin	erwan.delrieu-trottin@hotmail.com	Morphology -BOLD
IRD BMF-15.2	Chordata	Actinopterygii	Perciformes	Serranidae	Epinephelinae		Variola	Variola albimarginata		Frederik Rijoly	nokerijoly@yahoo.co.id	Morphology
IRD BMF-700.2	Chordata	Actinopterygii	Labriformes	Labridae			Epibulus	Epibulus insidiator		Frederik Rijoly	nokerijoly@yahoo.co.id	Morphology
IRD BMF-237.2	Chordata	Actinopterygii	Labriformes	Labridae			Oxycheilinus	Oxycheilinus digramma		Frederik Rijoly	nokerijoly@yahoo.co.id	Morphology
IRD BMF-649.2	Chordata	Actinopterygii	Perciformes	Siganidae			Siganus	Siganus lineatus		Frederik Rijoly	nokerijoly@yahoo.co.id	Morphology
IRD BMF-281.2	Chordata	Actinopterygii	Perciformes	Mullidae			Parupeneus	Parupeneus barberinus		Frederik Rijoly	nokerijoly@yahoo.co.id	Morphology
IRD BMF-39.2	Chordata	Actinopterygii	Perciformes	Serranidae	Epinephelinae		Variola	Variola louti		Frederik Rijoly	nokerijoly@yahoo.co.id	Morphology
IRD BMF-241.2	Chordata	Actinopterygii	Perciformes	Lutjanidae	Lutjaninae		Lutjanus	Lutjanus biguttatus		Frederik Rijoly	nokerijoly@yahoo.co.id	Morphology
IRD BMF-506.2	Chordata	Actinopterygii	Perciformes	Lutjanidae	Lutjaninae		Lutjanus	Lutjanus decussatus		Frederik Rijoly	nokerijoly@yahoo.co.id	Morphology
IRD BMF-264.2	Chordata	Actinopterygii	Labriformes	Scaridae			Scarus	Scarus psittacus		Frederik Rijoly	nokerijoly@yahoo.co.id	Morphology
IRD BMF-66.2	Chordata	Actinopterygii	Labriformes	Labridae			Choerodon	Choerodon zamboangae		Erwan Delrieu-Trottin	erwan.delrieu-trottin@hotmail.com	Morphology
IRD BMF-607.2	Chordata	Actinopterygii	Perciformes	Lutjanidae	Apsilinae		Paracaesio	Paracaesio xanthura		Frederik Rijoly	nokerijoly@yahoo.co.id	Morphology
IRD BMF-618.2	Chordata	Actinopterygii	Spariformes	Nemipteridae			Scolopsis	Scolopsis affinis		Erwan Delrieu-Trottin	erwan.delrieu-trottin@hotmail.com	Morphology
IRD BMF-155.2	Chordata	Actinopterygii	Perciformes	Lutjanidae	Lutjaninae		Lutjanus	Lutjanus decussatus		Frederik Rijoly	nokerijoly@yahoo.co.id	Morphology
IRD BMF-9.2	Chordata	Actinopterygii	Perciformes	Lutjanidae	Lutjaninae		Lutjanus	Lutjanus bengalensis		Erwan Delrieu-Trottin	erwan.delrieu-trottin@hotmail.com	Morphology
IRD BMF-1.2	Chordata	Actinopterygii	Perciformes	Serranidae	Epinephelinae		Epinephelus	Epinephelus fasciatus		Frederik Rijoly	nokerijoly@yahoo.co.id	Morphology
IRD BMF-589.2	Chordata	Actinopterygii	Spariformes	Nemipteridae			Scolopsis	Scolopsis margaritifera		Frederik Rijoly	nokerijoly@yahoo.co.id	Morphology
IRD BMF-168.2	Chordata	Actinopterygii	Perciformes	Mullidae			Parupeneus	Parupeneus crassilabris		Erwan Delrieu-Trottin	erwan.delrieu-trottin@hotmail.com	Morphology
IRD BMF-216.2	Chordata	Actinopterygii	Spariformes	Nemipteridae			Scolopsis	Scolopsis bilineata		Frederik Rijoly	nokerijoly@yahoo.co.id	Morphology
IRD BMF-441.2	Chordata	Actinopterygii	Labriformes	Labridae			Choerodon	Choerodon anchorago		Frederik Rijoly	nokerijoly@yahoo.co.id	Morphology
IRD BMF-746.2	Chordata	Actinopterygii	Perciformes	Lutjanidae	Etelinae		Etelis	Etelis carbunculus		Frederik Rijoly	nokerijoly@yahoo.co.id	Morphology
IRD BMF-140.2	Chordata	Actinopterygii	Perciformes	Siganidae			Siganus	Siganus doliatus		Frederik Rijoly	nokerijoly@yahoo.co.id	Morphology
IRD BMF-461.2	Chordata	Actinopterygii	Labriformes	Scaridae			Chlorurus	Chlorurus spilurus		Erwan Delrieu-Trottin	erwan.delrieu-trottin@hotmail.com	Morphology
IRD BMF-271.2	Chordata	Actinopterygii	Spariformes	Lethrinidae			Gymnocranius	Gymnocranius griseus		Frederik Rijoly	nokerijoly@yahoo.co.id	Morphology
IRD BMF-427.2	Chordata	Actinopterygii	Perciformes	Siganidae			Siganus	Siganus vulpinus		Frederik Rijoly	nokerijoly@yahoo.co.id	Morphology
IRD BMF-586.2	Chordata	Actinopterygii	Perciformes	Serranidae	Epinephelinae		Cephalopholis	Cephalopholis sexmaculata		Frederik Rijoly	nokerijoly@yahoo.co.id	Morphology
IRD BMF-25.2	Chordata	Actinopterygii	Perciformes	Serranidae	Epinephelinae		Cephalopholis	Cephalopholis urodeta		Frederik Rijoly	nokerijoly@yahoo.co.id	Morphology
IRD BMF-471.2	Chordata	Actinopterygii	Labriformes	Scaridae			Chlorurus	Chlorurus spilurus		Erwan Delrieu-Trottin	erwan.delrieu-trottin@hotmail.com	Morphology
IRD BMF-371.2	Chordata	Actinopterygii	Ovalentaria	Pomacentridae	Pomacentrinae		Amblyglyphidodon	Amblyglyphidodon aureus		Frederik Rijoly	nokerijoly@yahoo.co.id	Morphology
IRD BMF-667.2	Chordata	Actinopterygii	Perciformes	Serranidae	Epinephelinae		Cephalopholis	Cephalopholis sonnerati		Erwan Delrieu-Trottin	erwan.delrieu-trottin@hotmail.com	Morphology
IRD BMF-286.2	Chordata	Actinopterygii	Perciformes	Mullidae			Parupeneus	Parupeneus barberinus		Erwan Delrieu-Trottin	erwan.delrieu-trottin@hotmail.com	Morphology
IRD BMF-49.2	Chordata	Actinopterygii	Perciformes	Siganidae			Siganus	Siganus fuscescens		Frederik Rijoly	nokerijoly@yahoo.co.id	Morphology
IRD BMF-468.2	Chordata	Actinopterygii	Labriformes	Scaridae			Scarus	Scarus psittacus		Erwan Delrieu-Trottin	erwan.delrieu-trottin@hotmail.com	Morphology
IRD BMF-167.2	Chordata	Actinopterygii	Perciformes	Mullidae			Parupeneus	Parupeneus crassilabris		Erwan Delrieu-Trottin	erwan.delrieu-trottin@hotmail.com	Morphology
IRD BMF-719.2	Chordata	Actinopterygii	Perciformes	Lutjanidae	Etelinae		Aphareus	Aphareus rutilans		Erwan Delrieu-Trottin	erwan.delrieu-trottin@hotmail.com	Morphology
IRD BMF-749.2	Chordata	Actinopterygii	Perciformes	Mullidae			Parupeneus	Parupeneus indicus		Frederik Rijoly	nokerijoly@yahoo.co.id	Morphology
IRD BMF-19.2	Chordata	Actinopterygii	Spariformes	Nemipteridae			Parascolopsis	Parascolopsis eriomma		Frederik Rijoly	nokerijoly@yahoo.co.id	Morphology
IRD BMF-149.2	Chordata	Actinopterygii	Spariformes	Nemipteridae			Pentapodus	Pentapodus emeryii		Erwan Delrieu-Trottin	erwan.delrieu-trottin@hotmail.com	Morphology
IRD BMF-473.2	Chordata	Actinopterygii	Labriformes	Scaridae			Calotomus	Calotomus carolinus		Erwan Delrieu-Trottin	erwan.delrieu-trottin@hotmail.com	Morphology
IRD BMF-289.2	Chordata	Actinopterygii	Perciformes	Serranidae	Epinephelinae		Epinephelus	Epinephelus coeruleopunctatus		Erwan Delrieu-Trottin	erwan.delrieu-trottin@hotmail.com	Morphology
IRD BMF-475.2	Chordata	Actinopterygii	Perciformes	Lutjanidae	Lutjaninae		Lutjanus	Lutjanus quinquelineatus		Frederik Rijoly	nokerijoly@yahoo.co.id	Morphology
IRD BMF-266.2	Chordata	Actinopterygii	Labriformes	Scaridae			Scarus	Scarus altipinnis		Erwan Delrieu-Trottin	erwan.delrieu-trottin@hotmail.com	Morphology
IRD BMF-718.2	Chordata	Actinopterygii	Perciformes	Lutjanidae	Etelinae		Aphareus	Aphareus rutilans		Erwan Delrieu-Trottin	erwan.delrieu-trottin@hotmail.com	Morphology
IRD BMF-396.2	Chordata	Actinopterygii	Perciformes	Mullidae			Mulloidichthys	Mulloidichthys flavolineatus		Frederik Rijoly	nokerijoly@yahoo.co.id	Morphology
IRD BMF-729.2	Chordata	Actinopterygii	Perciformes	Siganidae			Siganus	Siganus corallinus		Frederik Rijoly	nokerijoly@yahoo.co.id	Morphology
IRD BMF-496.2	Chordata	Actinopterygii	Perciformes	Serranidae	Epinephelinae		Cephalopholis	Cephalopholis boenak		Frederik Rijoly	nokerijoly@yahoo.co.id	Morphology
IRD BMF-458.2	Chordata	Actinopterygii	Labriformes	Scaridae			Chlorurus	Chlorurus bleekeri		Erwan Delrieu-Trottin	erwan.delrieu-trottin@hotmail.com	Morphology	BOLD
IRD BMF-467.2	Chordata	Actinopterygii	Labriformes	Scaridae			Scarus	Scarus flavipectoralis		Frederik Rijoly	nokerijoly@yahoo.co.id	Morphology
IRD BMF-169.2	Chordata	Actinopterygii	Perciformes	Lutjanidae	Lutjaninae		Lutjanus	Lutjanus ehrenbergii		Frederik Rijoly	nokerijoly@yahoo.co.id	Morphology
IRD BMF-411.2	Chordata	Actinopterygii	Perciformes	Serranidae	Epinephelinae		Cephalopholis	Cephalopholis cyanostigma		Frederik Rijoly	nokerijoly@yahoo.co.id	Morphology
IRD BMF-689.2	Chordata	Actinopterygii	Perciformes	Lutjanidae	Lutjaninae		Lutjanus	Lutjanus russellii		Erwan Delrieu-Trottin	erwan.delrieu-trottin@hotmail.com	Morphology
IRD BMF-46.2	Chordata	Actinopterygii	Perciformes	Serranidae	Epinephelinae		Cephalopholis	Cephalopholis microprion		Erwan Delrieu-Trottin	erwan.delrieu-trottin@hotmail.com	Morphology
IRD BMF-676.2	Chordata	Actinopterygii	Perciformes	Mullidae			Parupeneus	Parupeneus indicus		Frederik Rijoly	nokerijoly@yahoo.co.id	Morphology
IRD BMF-725.2	Chordata	Actinopterygii	Perciformes	Siganidae			Siganus	Siganus spinus		Frederik Rijoly	nokerijoly@yahoo.co.id	Morphology
IRD BMF-44.2	Chordata	Actinopterygii	Perciformes	Serranidae	Epinephelinae		Epinephelus	Epinephelus merra		Frederik Rijoly	nokerijoly@yahoo.co.id	Morphology
IRD BMF-14.2	Chordata	Actinopterygii	Perciformes	Serranidae	Epinephelinae		Variola	Variola albimarginata		Frederik Rijoly	nokerijoly@yahoo.co.id	Morphology
IRD BMF-428.2	Chordata	Actinopterygii	Perciformes	Siganidae			Siganus	Siganus puellus		Frederik Rijoly	nokerijoly@yahoo.co.id	Morphology
IRD BMF-570.2	Chordata	Actinopterygii	Labriformes	Labridae			Iniistius	Iniistius pavo		Frederik Rijoly	nokerijoly@yahoo.co.id	Morphology
IRD BMF-309.2	Chordata	Actinopterygii	Spariformes	Lethrinidae			Gnathodentex	Gnathodentex aureolineatus		Frederik Rijoly	nokerijoly@yahoo.co.id	Morphology
IRD BMF-659.2	Chordata	Actinopterygii	Spariformes	Nemipteridae			Nemipterus	Nemipterus furcosus		Erwan Delrieu-Trottin	erwan.delrieu-trottin@hotmail.com	Morphology and molecular, following Molecular systematics of threadfin breams and relatives (Teleostei, Nemipteridae) Hung et al 2017
IRD BMF-226.2	Chordata	Actinopterygii	Spariformes	Nemipteridae			Parascolopsis	Parascolopsis inermis		Frederik Rijoly	nokerijoly@yahoo.co.id	Morphology
IRD BMF-642.2	Chordata	Actinopterygii	Perciformes	Priacanthidae			Priacanthus	Priacanthus blochii		Erwan Delrieu-Trottin	erwan.delrieu-trottin@hotmail.com	Morphology
IRD BMF-514.2	Chordata	Actinopterygii	Spariformes	Nemipteridae			Scolopsis	Scolopsis margaritifera		Erwan Delrieu-Trottin	erwan.delrieu-trottin@hotmail.com	Morphology
IRD BMF-616.2	Chordata	Actinopterygii	Spariformes	Nemipteridae			Scolopsis	Scolopsis affinis		Erwan Delrieu-Trottin	erwan.delrieu-trottin@hotmail.com	Morphology
IRD BMF-81.2	Chordata	Actinopterygii	Labriformes	Labridae			Cheilinus	Cheilinus chlorourus		Erwan Delrieu-Trottin	erwan.delrieu-trottin@hotmail.com	Morphology - BOLD
IRD BMF-23.2	Chordata	Actinopterygii	Perciformes	Serranidae	Epinephelinae		Cephalopholis	Cephalopholis urodeta		Frederik Rijoly	nokerijoly@yahoo.co.id	Morphology
IRD BMF-370.2	Chordata	Actinopterygii	Spariformes	Lethrinidae			Lethrinus	Lethrinus lentjan		Erwan Delrieu-Trottin	erwan.delrieu-trottin@hotmail.com	Morphology
IRD BMF-493.2	Chordata	Actinopterygii	Perciformes	Mullidae			Parupeneus	Parupeneus crassilabris		Erwan Delrieu-Trottin	erwan.delrieu-trottin@hotmail.com	Morphology
IRD BMF-666.2	Chordata	Actinopterygii	Perciformes	Serranidae	Epinephelinae		Cephalopholis	Cephalopholis sonnerati		Frederik Rijoly	nokerijoly@yahoo.co.id	Morphology
IRD BMF-435.2	Chordata	Actinopterygii	Perciformes	Siganidae			Siganus	Siganus punctatus		Frederik Rijoly	nokerijoly@yahoo.co.id	Morphology
IRD BMF-20.2	Chordata	Actinopterygii	Spariformes	Nemipteridae			Parascolopsis	Parascolopsis eriomma		Frederik Rijoly	nokerijoly@yahoo.co.id	Morphology
IRD BMF-641.2	Chordata	Actinopterygii	Perciformes	Priacanthidae			Priacanthus	Priacanthus blochii		Erwan Delrieu-Trottin	erwan.delrieu-trottin@hotmail.com	Morphology
IRD BMF-328.2	Chordata	Actinopterygii	Spariformes	Nemipteridae			Scolopsis	Scolopsis taenioptera		Frederik Rijoly	nokerijoly@yahoo.co.id	Morphology
IRD BMF-62.2	Chordata	Actinopterygii	Perciformes	Serranidae	Epinephelinae		Cephalopholis	Cephalopholis cyanostigma		Frederik Rijoly	nokerijoly@yahoo.co.id	Morphology
IRD BMF-474.2	Chordata	Actinopterygii	Perciformes	Lutjanidae	Lutjaninae		Lutjanus	Lutjanus carponotatus		Frederik Rijoly	nokerijoly@yahoo.co.id	Morphology
IRD BMF-488.2	Chordata	Actinopterygii	Perciformes	Lutjanidae	Lutjaninae		Lutjanus	Lutjanus ehrenbergii		Erwan Delrieu-Trottin	erwan.delrieu-trottin@hotmail.com	Morphology
IRD BMF-444.2	Chordata	Actinopterygii	Labriformes	Labridae			Cheilinus	Cheilinus fasciatus		Frederik Rijoly	nokerijoly@yahoo.co.id	Morphology
IRD BMF-115.2	Chordata	Actinopterygii	Spariformes	Nemipteridae			Scolopsis	Scolopsis affinis		Frederik Rijoly	nokerijoly@yahoo.co.id	Morphology
IRD BMF-163.2	Chordata	Actinopterygii	Perciformes	Mullidae			Mulloidichthys	Mulloidichthys vanicolensis		Frederik Rijoly	nokerijoly@yahoo.co.id	Morphology
IRD BMF-84.2	Chordata	Actinopterygii	Perciformes	Priacanthidae			Priacanthus	Priacanthus macracanthus		Erwan Delrieu-Trottin	erwan.delrieu-trottin@hotmail.com	Morphology -BOLD
IRD BMF-608.2	Chordata	Actinopterygii	Perciformes	Lutjanidae	Apsilinae		Paracaesio	Paracaesio xanthura		Frederik Rijoly	nokerijoly@yahoo.co.id	Morphology
IRD BMF-295.2	Chordata	Actinopterygii	Perciformes	Siganidae			Siganus	Siganus doliatus		Erwan Delrieu-Trottin	erwan.delrieu-trottin@hotmail.com	Morphology	Morpho
IRD BMF-304.2	Chordata	Actinopterygii	Perciformes	Lutjanidae	Lutjaninae		Lutjanus	Lutjanus rufolineatus		Frederik Rijoly	nokerijoly@yahoo.co.id	Morphology
IRD BMF-306.2	Chordata	Actinopterygii	Perciformes	Lutjanidae	Lutjaninae		Lutjanus	Lutjanus fulviflamma		Frederik Rijoly	nokerijoly@yahoo.co.id	Morphology
IRD BMF-419.2	Chordata	Actinopterygii	Perciformes	Serranidae	Epinephelinae		Anyperodon	Anyperodon leucogrammicus		Frederik Rijoly	nokerijoly@yahoo.co.id	Morphology
IRD BMF-663.2	Chordata	Actinopterygii	Perciformes	Serranidae	Epinephelinae		Cephalopholis	Cephalopholis sexmaculata		Frederik Rijoly	nokerijoly@yahoo.co.id	Morphology
IRD BMF-318.2	Chordata	Actinopterygii	Perciformes	Lutjanidae	Lutjaninae		Lutjanus	Lutjanus vitta		Frederik Rijoly	nokerijoly@yahoo.co.id	Morphology
IRD BMF-342.2	Chordata	Actinopterygii	Spariformes	Nemipteridae			Scolopsis	Scolopsis bilineata		Frederik Rijoly	nokerijoly@yahoo.co.id	Morphology
IRD BMF-692.2	Chordata	Actinopterygii	Perciformes	Siganidae			Siganus	Siganus punctatus		Frederik Rijoly	nokerijoly@yahoo.co.id	Morphology
IRD BMF-331.2	Chordata	Actinopterygii	Spariformes	Nemipteridae			Scolopsis	Scolopsis taenioptera		Frederik Rijoly	nokerijoly@yahoo.co.id	Morphology
IRD BMF-214.2	Chordata	Actinopterygii	Spariformes	Nemipteridae			Parascolopsis	Parascolopsis inermis		Frederik Rijoly	nokerijoly@yahoo.co.id	Morphology
IRD BMF-438.2	Chordata	Actinopterygii	Perciformes	Siganidae			Siganus	Siganus punctatus		Frederik Rijoly	nokerijoly@yahoo.co.id	Morphology
IRD BMF-64.2	Chordata	Actinopterygii	Labriformes	Labridae			Choerodon	Choerodon zamboangae		Erwan Delrieu-Trottin	erwan.delrieu-trottin@hotmail.com	Morphology
IRD BMF-73.2	Chordata	Actinopterygii	Perciformes	Lutjanidae	Lutjaninae		Lutjanus	Lutjanus fulviflamma		Frederik Rijoly	nokerijoly@yahoo.co.id	Morphology
IRD BMF-478.2	Chordata	Actinopterygii	Perciformes	Lutjanidae	Lutjaninae		Lutjanus	Lutjanus quinquelineatus		Frederik Rijoly	nokerijoly@yahoo.co.id	Morphology
IRD BMF-407.2	Chordata	Actinopterygii	Labriformes	Scaridae			Scarus	Scarus rivulatus		Erwan Delrieu-Trottin	erwan.delrieu-trottin@hotmail.com	Morphology
IRD BMF-118.2	Chordata	Actinopterygii	Spariformes	Nemipteridae			Scolopsis	Scolopsis affinis		Frederik Rijoly	nokerijoly@yahoo.co.id	Morphology
IRD BMF-58.2	Chordata	Actinopterygii	Perciformes	Serranidae	Epinephelinae		Cephalopholis	Cephalopholis argus		Frederik Rijoly	nokerijoly@yahoo.co.id	Morphology
IRD BMF-482.2	Chordata	Actinopterygii	Spariformes	Lethrinidae			Lethrinus	Lethrinus rubrioperculatus		Erwan Delrieu-Trottin	erwan.delrieu-trottin@hotmail.com	Morphology
IRD BMF-75.2	Chordata	Actinopterygii	Spariformes	Lethrinidae			Lethrinus	Lethrinus atkinsoni		Erwan Delrieu-Trottin	erwan.delrieu-trottin@hotmail.com	Morphology
IRD BMF-280.2	Chordata	Actinopterygii	Perciformes	Mullidae			Parupeneus	Parupeneus crassilabris		Frederik Rijoly	nokerijoly@yahoo.co.id	Morphology
IRD BMF-739.2	Chordata	Actinopterygii	Perciformes	Mullidae			Parupeneus	Parupeneus heptacanthus		Erwan Delrieu-Trottin	erwan.delrieu-trottin@hotmail.com	Morphology
IRD BMF-603.2	Chordata	Actinopterygii	Perciformes	Mullidae			Parupeneus	Parupeneus heptacanthus		Frederik Rijoly	nokerijoly@yahoo.co.id	Morphology
IRD BMF-678.2	Chordata	Actinopterygii	Perciformes	Serranidae	Epinephelinae		Epinephelus	Epinephelus amblycephalus		Frederik Rijoly	nokerijoly@yahoo.co.id	Morphology
IRD BMF-585.2	Chordata	Actinopterygii	Perciformes	Serranidae	Epinephelinae		Epinephelus	Epinephelus maculatus		Nicolas Hubert	nicolas.hubert@ird.fr	Morphology
IRD BMF-476.2	Chordata	Actinopterygii	Perciformes	Lutjanidae	Lutjaninae		Lutjanus	Lutjanus quinquelineatus		Frederik Rijoly	nokerijoly@yahoo.co.id	Morphology
IRD BMF-720.2	Chordata	Actinopterygii	Perciformes	Lutjanidae	Etelinae		Aphareus	Aphareus rutilans		Erwan Delrieu-Trottin	erwan.delrieu-trottin@hotmail.com	Morphology
IRD BMF-7.2	Chordata	Actinopterygii	Perciformes	Lutjanidae	Lutjaninae		Lutjanus	Lutjanus bengalensis		Erwan Delrieu-Trottin	erwan.delrieu-trottin@hotmail.com	Morphology
IRD BMF-587.2	Chordata	Actinopterygii	Perciformes	Serranidae	Epinephelinae		Cephalopholis	Cephalopholis sexmaculata		Frederik Rijoly	nokerijoly@yahoo.co.id	Morphology
IRD BMF-34.2	Chordata	Actinopterygii	Perciformes	Serranidae	Epinephelinae		Cephalopholis	Cephalopholis spiloparaea		Frederik Rijoly	nokerijoly@yahoo.co.id	Morphology
IRD BMF-423.2	Chordata	Actinopterygii	Perciformes	Siganidae			Siganus	Siganus spinus		Frederik Rijoly	nokerijoly@yahoo.co.id	Morphology
IRD BMF-285.2	Chordata	Actinopterygii	Perciformes	Mullidae			Parupeneus	Parupeneus barberinus		Erwan Delrieu-Trottin	erwan.delrieu-trottin@hotmail.com	Morphology
IRD BMF-403.2	Chordata	Actinopterygii	Labriformes	Labridae			Hemigymnus	Hemigymnus melapterus		Frederik Rijoly	nokerijoly@yahoo.co.id	Morphology
IRD BMF-288.2	Chordata	Actinopterygii	Perciformes	Siganidae			Siganus	Siganus puellus		Frederik Rijoly	nokerijoly@yahoo.co.id	Morphology
IRD BMF-704.2	Chordata	Actinopterygii	Perciformes	Priacanthidae			Priacanthus	Priacanthus hamrur		Frederik Rijoly	nokerijoly@yahoo.co.id	Morphology
IRD BMF-308.2	Chordata	Actinopterygii	Spariformes	Lethrinidae			Gymnocranius	Gymnocranius elongatus		Erwan Delrieu-Trottin	erwan.delrieu-trottin@hotmail.com	Morphology - BOLD
IRD BMF-80.2	Chordata	Actinopterygii	Labriformes	Labridae			Choerodon	Choerodon anchorago		Frederik Rijoly	nokerijoly@yahoo.co.id	Morphology
IRD BMF-284.2	Chordata	Actinopterygii	Perciformes	Mullidae			Parupeneus	Parupeneus heptacanthus		Erwan Delrieu-Trottin	erwan.delrieu-trottin@hotmail.com	Morphology
IRD BMF-416.2	Chordata	Actinopterygii	Perciformes	Mullidae			Parupeneus	Parupeneus jansenii		Frederik Rijoly	nokerijoly@yahoo.co.id	Morphology
IRD BMF-462.2	Chordata	Actinopterygii	Labriformes	Scaridae			Chlorurus	Chlorurus bleekeri		Frederik Rijoly	nokerijoly@yahoo.co.id	Morphology
IRD BMF-293.2	Chordata	Actinopterygii	Perciformes	Siganidae			Siganus	Siganus argenteus		Frederik Rijoly	nokerijoly@yahoo.co.id	Morphology
IRD BMF-143.2	Chordata	Actinopterygii	Spariformes	Nemipteridae			Scolopsis	Scolopsis monogramma		Erwan Delrieu-Trottin	erwan.delrieu-trottin@hotmail.com	Morphology
IRD BMF-498.2	Chordata	Actinopterygii	Perciformes	Serranidae	Epinephelinae		Cephalopholis	Cephalopholis argus		Frederik Rijoly	nokerijoly@yahoo.co.id	Morphology
IRD BMF-186.2	Chordata	Actinopterygii	Labriformes	Scaridae			Scarus	Scarus rivulatus		Erwan Delrieu-Trottin	erwan.delrieu-trottin@hotmail.com	Morphology
IRD BMF-526.2	Chordata	Actinopterygii	Perciformes	Kyphosidae	Kyphosinae		Kyphosus	Kyphosus cinerascens		Frederik Rijoly	nokerijoly@yahoo.co.id	Morphology
IRD BMF-287.2	Chordata	Actinopterygii	Perciformes	Siganidae			Siganus	Siganus puellus		Frederik Rijoly	nokerijoly@yahoo.co.id	Morphology
IRD BMF-633.2	Chordata	Actinopterygii	Perciformes	Siganidae			Siganus	Siganus guttatus		Frederik Rijoly	nokerijoly@yahoo.co.id	Morphology
IRD BMF-142.2	Chordata	Actinopterygii	Labriformes	Labridae			Choerodon	Choerodon anchorago		Frederik Rijoly	nokerijoly@yahoo.co.id	Morphology
IRD BMF-221.2	Chordata	Actinopterygii	Ovalentaria	Pomacentridae	Pomacentrinae		Abudefduf	Abudefduf vaigiensis		Frederik Rijoly	nokerijoly@yahoo.co.id	Morphology
IRD BMF-556.2	Chordata	Actinopterygii	Spariformes	Lethrinidae			Lethrinus	Lethrinus semicinctus		Erwan Delrieu-Trottin	erwan.delrieu-trottin@hotmail.com	Morphology
IRD BMF-338.2	Chordata	Actinopterygii	Tetraodontiformes	Monacanthidae			Cantherhines	Cantherhines pardalis		Frederik Rijoly	nokerijoly@yahoo.co.id	Morphology
IRD BMF-213.2	Chordata	Actinopterygii	Spariformes	Nemipteridae			Parascolopsis	Parascolopsis inermis		Frederik Rijoly	nokerijoly@yahoo.co.id	Morphology
IRD BMF-457.2	Chordata	Actinopterygii	Labriformes	Scaridae			Scarus	Scarus psittacus		Erwan Delrieu-Trottin	erwan.delrieu-trottin@hotmail.com	Morphology - BOLD
IRD BMF-240.2	Chordata	Actinopterygii	Labriformes	Labridae			Oxycheilinus	Oxycheilinus digramma		Frederik Rijoly	nokerijoly@yahoo.co.id	Morphology
IRD BMF-732.2	Chordata	Actinopterygii	Perciformes	Lutjanidae	Etelinae		Aprion	Aprion virescens		Frederik Rijoly	nokerijoly@yahoo.co.id	Morphology
IRD BMF-265.2	Chordata	Actinopterygii	Labriformes	Scaridae			Scarus	Scarus psittacus		Frederik Rijoly	nokerijoly@yahoo.co.id	Morphology
IRD BMF-597.2	Chordata	Actinopterygii	Perciformes	Serranidae	Epinephelinae		Cephalopholis	Cephalopholis sonnerati		Frederik Rijoly	nokerijoly@yahoo.co.id	Morphology
IRD BMF-3.2	Chordata	Actinopterygii	Perciformes	Serranidae	Epinephelinae		Epinephelus	Epinephelus fasciatus		Frederik Rijoly	nokerijoly@yahoo.co.id	Morphology
IRD BMF-38.2	Chordata	Actinopterygii	Perciformes	Serranidae	Epinephelinae		Cephalopholis	Cephalopholis sonnerati		Frederik Rijoly	nokerijoly@yahoo.co.id	Morphology
IRD BMF-153.2	Chordata	Actinopterygii	Spariformes	Nemipteridae			Scolopsis	Scolopsis bilineata		Frederik Rijoly	nokerijoly@yahoo.co.id	Morphology
IRD BMF-639.2	Chordata	Actinopterygii	Perciformes	Priacanthidae			Priacanthus	Priacanthus blochii		Frederik Rijoly	nokerijoly@yahoo.co.id	Morphology
IRD BMF-261.2	Chordata	Actinopterygii	Perciformes	Siganidae			Siganus	Siganus punctatissimus		Frederik Rijoly	nokerijoly@yahoo.co.id	Morphology
IRD BMF-562.2	Chordata	Actinopterygii	Labriformes	Scaridae			Scarus	Scarus frenatus		Frederik Rijoly	nokerijoly@yahoo.co.id	Morphology
IRD BMF-683.2	Chordata	Actinopterygii	Spariformes	Nemipteridae			Scolopsis	Scolopsis monogramma		Frederik Rijoly	nokerijoly@yahoo.co.id	Morphology
IRD BMF-517.2	Chordata	Actinopterygii	Perciformes	Serranidae	Epinephelinae		Aethaloperca	Aethaloperca rogaa		Frederik Rijoly	nokerijoly@yahoo.co.id	Morphology
IRD BMF-669.2	Chordata	Actinopterygii	Perciformes	Serranidae	Epinephelinae		Epinephelus	Epinephelus coioides		Frederik Rijoly	nokerijoly@yahoo.co.id	Morphology
IRD BMF-433.2	Chordata	Actinopterygii	Perciformes	Siganidae			Siganus	Siganus argenteus		Frederik Rijoly	nokerijoly@yahoo.co.id	Morphology
IRD BMF-174.2	Chordata	Actinopterygii	Perciformes	Lutjanidae	Lutjaninae		Lutjanus	Lutjanus fulviflamma		Erwan Delrieu-Trottin	erwan.delrieu-trottin@hotmail.com	Morphology
IRD BMF-408.2	Chordata	Actinopterygii	Labriformes	Scaridae			Scarus	Scarus psittacus		Erwan Delrieu-Trottin	erwan.delrieu-trottin@hotmail.com	Morphology
IRD BMF-312.2	Chordata	Actinopterygii	Perciformes	Lutjanidae	Lutjaninae		Lutjanus	Lutjanus fulviflamma		Frederik Rijoly	nokerijoly@yahoo.co.id	Morphology
IRD BMF-244.2	Chordata	Actinopterygii	Spariformes	Nemipteridae			Pentapodus	Pentapodus caninus		Frederik Rijoly	nokerijoly@yahoo.co.id	Morphology
IRD BMF-29.2	Chordata	Actinopterygii	Perciformes	Serranidae	Epinephelinae		Cephalopholis	Cephalopholis miniata		Frederik Rijoly	nokerijoly@yahoo.co.id	Morphology
IRD BMF-437.2	Chordata	Actinopterygii	Perciformes	Siganidae			Siganus	Siganus punctatus		Frederik Rijoly	nokerijoly@yahoo.co.id	Morphology
IRD BMF-117.2	Chordata	Actinopterygii	Spariformes	Nemipteridae			Scolopsis	Scolopsis affinis		Frederik Rijoly	nokerijoly@yahoo.co.id	Morphology
IRD BMF-88.2	Chordata	Actinopterygii	Perciformes	Priacanthidae			Priacanthus	Priacanthus macracanthus		Erwan Delrieu-Trottin	erwan.delrieu-trottin@hotmail.com	Morphology -BOLD
IRD BMF-695.2	Chordata	Actinopterygii	Spariformes	Lethrinidae			Monotaxis	Monotaxis heterodon		Erwan Delrieu-Trottin	erwan.delrieu-trottin@hotmail.com	Morphology - BOLD
IRD BMF-302.2	Chordata	Actinopterygii	Perciformes	Lutjanidae	Lutjaninae		Lutjanus	Lutjanus vitta		Frederik Rijoly	nokerijoly@yahoo.co.id	Morphology
IRD BMF-133.2	Chordata	Actinopterygii	Perciformes	Serranidae	Epinephelinae		Epinephelus	Epinephelus areolatus		Frederik Rijoly	nokerijoly@yahoo.co.id	Morphology
IRD BMF-697.2	Chordata	Actinopterygii	Labriformes	Scaridae			Scarus	Scarus rivulatus		Frederik Rijoly	nokerijoly@yahoo.co.id	Morphology
IRD BMF-33.2	Chordata	Actinopterygii	Perciformes	Lutjanidae	Lutjaninae		Lutjanus	Lutjanus decussatus		Frederik Rijoly	nokerijoly@yahoo.co.id	Morphology
IRD BMF-626.2	Chordata	Actinopterygii	Tetraodontiformes	Monacanthidae			Cantherhines	Cantherhines pardalis		Frederik Rijoly	nokerijoly@yahoo.co.id	Morphology
IRD BMF-356.2	Chordata	Actinopterygii	Perciformes	Pempheridae			Pempheris	Pempheris oualensis		Frederik Rijoly	nokerijoly@yahoo.co.id	Morphology
IRD BMF-713.2	Chordata	Actinopterygii	Spariformes	Nemipteridae			Pentapodus	Pentapodus trivittatus		Frederik Rijoly	nokerijoly@yahoo.co.id	Morphology
IRD BMF-511.2	Chordata	Actinopterygii	Spariformes	Nemipteridae			Scolopsis	Scolopsis margaritifera		Erwan Delrieu-Trottin	erwan.delrieu-trottin@hotmail.com	Morphology
IRD BMF-620.2	Chordata	Actinopterygii	Spariformes	Nemipteridae			Parascolopsis	Parascolopsis eriomma		Frederik Rijoly	nokerijoly@yahoo.co.id	Morphology
IRD BMF-354.2	Chordata	Actinopterygii	Perciformes	Pempheridae			Pempheris	Pempheris oualensis		Frederik Rijoly	nokerijoly@yahoo.co.id	Morphology
IRD BMF-191.2	Chordata	Actinopterygii	Labriformes	Scaridae			Scarus	Scarus quoyi		Erwan Delrieu-Trottin	erwan.delrieu-trottin@hotmail.com	Morphology - BOLD
IRD BMF-397.2	Chordata	Actinopterygii	Perciformes	Mullidae			Upeneus	Upeneus vittatus		Frederik Rijoly	nokerijoly@yahoo.co.id	Morphology
IRD BMF-452.2	Chordata	Actinopterygii	Perciformes	Siganidae			Siganus	Siganus punctatissimus		Frederik Rijoly	nokerijoly@yahoo.co.id	Morphology
IRD BMF-53.2	Chordata	Actinopterygii	Perciformes	Siganidae			Siganus	Siganus canaliculatus		Frederik Rijoly	nokerijoly@yahoo.co.id	Morphology
IRD BMF-665.2	Chordata	Actinopterygii	Perciformes	Serranidae	Epinephelinae		Cephalopholis	Cephalopholis aurantia		Frederik Rijoly	nokerijoly@yahoo.co.id	Morphology
IRD BMF-477.2	Chordata	Actinopterygii	Perciformes	Lutjanidae	Lutjaninae		Lutjanus	Lutjanus quinquelineatus		Frederik Rijoly	nokerijoly@yahoo.co.id	Morphology
IRD BMF-68.2	Chordata	Actinopterygii	Perciformes	Siganidae			Siganus	Siganus doliatus		Frederik Rijoly	nokerijoly@yahoo.co.id	Morphology
IRD BMF-173.2	Chordata	Actinopterygii	Perciformes	Serranidae	Epinephelinae		Epinephelus	Epinephelus corallicola		Frederik Rijoly	nokerijoly@yahoo.co.id	Morphology
IRD BMF-67.2	Chordata	Actinopterygii	Labriformes	Labridae			Choerodon	Choerodon zamboangae		Erwan Delrieu-Trottin	erwan.delrieu-trottin@hotmail.com	Morphology
IRD BMF-579.2	Chordata	Actinopterygii	Perciformes	Siganidae			Siganus	Siganus puellus		Frederik Rijoly	nokerijoly@yahoo.co.id	Morphology
IRD BMF-158.2	Chordata	Actinopterygii	Perciformes	Lutjanidae	Lutjaninae		Lutjanus	Lutjanus gibbus		Frederik Rijoly	nokerijoly@yahoo.co.id	Morphology
IRD BMF-680.2	Chordata	Actinopterygii	Perciformes	Priacanthidae			Priacanthus	Priacanthus hamrur		Frederik Rijoly	nokerijoly@yahoo.co.id	Morphology
IRD BMF-343.2	Chordata	Actinopterygii	Spariformes	Nemipteridae			Scolopsis	Scolopsis bilineata		Frederik Rijoly	nokerijoly@yahoo.co.id	Morphology
IRD BMF-747.2	Chordata	Actinopterygii	Perciformes	Mullidae			Parupeneus	Parupeneus indicus		Frederik Rijoly	nokerijoly@yahoo.co.id	Morphology
IRD BMF-706.2	Chordata	Actinopterygii	Perciformes	Lutjanidae	Lutjaninae		Lutjanus	Lutjanus carponotatus		Erwan Delrieu-Trottin	erwan.delrieu-trottin@hotmail.com	Morphology
IRD BMF-262.2	Chordata	Actinopterygii	Labriformes	Scaridae			Scarus	Scarus niger		Erwan Delrieu-Trottin	erwan.delrieu-trottin@hotmail.com	Morphology
IRD BMF-682.2	Chordata	Actinopterygii	Spariformes	Nemipteridae			Scolopsis	Scolopsis monogramma		Frederik Rijoly	nokerijoly@yahoo.co.id	Morphology
IRD BMF-421.2	Chordata	Actinopterygii	Perciformes	Siganidae			Siganus	Siganus argenteus		Frederik Rijoly	nokerijoly@yahoo.co.id	Morphology
IRD BMF-35.2	Chordata	Actinopterygii	Perciformes	Serranidae	Epinephelinae		Cephalopholis	Cephalopholis spiloparaea		Frederik Rijoly	nokerijoly@yahoo.co.id	Morphology
IRD BMF-483.2	Chordata	Actinopterygii	Spariformes	Lethrinidae			Lethrinus	Lethrinus rubrioperculatus		Erwan Delrieu-Trottin	erwan.delrieu-trottin@hotmail.com	Morphology
IRD BMF-500.2	Chordata	Actinopterygii	Perciformes	Mullidae			Mulloidichthys	Mulloidichthys flavolineatus		Frederik Rijoly	nokerijoly@yahoo.co.id	Morphology
IRD BMF-242.2	Chordata	Actinopterygii	Perciformes	Serranidae	Epinephelinae		Cephalopholis	Cephalopholis boenak		Erwan Delrieu-Trottin	erwan.delrieu-trottin@hotmail.com	Morphology
IRD BMF-765.2	Chordata	Actinopterygii	Perciformes	Lutjanidae	Lutjaninae		Lutjanus	Lutjanus dodecacanthoides		Frederik Rijoly	nokerijoly@yahoo.co.id	Morphology
IRD BMF-160.2	Chordata	Actinopterygii	Ovalentaria	Pomacentridae	Pomacentrinae		Abudefduf	Abudefduf vaigiensis		Frederik Rijoly	nokerijoly@yahoo.co.id	Morphology
IRD BMF-424.2	Chordata	Actinopterygii	Perciformes	Siganidae			Siganus	Siganus vulpinus		Frederik Rijoly	nokerijoly@yahoo.co.id	Morphology
IRD BMF-599.2	Chordata	Actinopterygii	Spariformes	Nemipteridae			Parascolopsis	Parascolopsis eriomma		Erwan Delrieu-Trottin	erwan.delrieu-trottin@hotmail.com	Morphology
IRD BMF-294.2	Chordata	Actinopterygii	Perciformes	Siganidae			Siganus	Siganus argenteus		Frederik Rijoly	nokerijoly@yahoo.co.id	Morphology
IRD BMF-243.2	Chordata	Actinopterygii	Perciformes	Serranidae	Epinephelinae		Gracila	Gracila albomarginata		Frederik Rijoly	nokerijoly@yahoo.co.id	Morphology
IRD BMF-131.2	Chordata	Actinopterygii	Perciformes	Serranidae	Epinephelinae		Epinephelus	Epinephelus areolatus		Frederik Rijoly	nokerijoly@yahoo.co.id	Morphology
IRD BMF-11.2	Chordata	Actinopterygii	Perciformes	Serranidae	Epinephelinae		Variola	Variola albimarginata		Frederik Rijoly	nokerijoly@yahoo.co.id	Morphology
IRD BMF-503.2	Chordata	Actinopterygii	Perciformes	Mullidae			Parupeneus	Parupeneus barberinus		Frederik Rijoly	nokerijoly@yahoo.co.id	Morphology
IRD BMF-738.2	Chordata	Actinopterygii	Perciformes	Lutjanidae	Lutjaninae		Lutjanus	Lutjanus fulvus		Erwan Delrieu-Trottin	erwan.delrieu-trottin@hotmail.com	Morphology -BOLD
IRD BMF-57.2	Chordata	Actinopterygii	Perciformes	Serranidae	Epinephelinae		Cephalopholis	Cephalopholis argus		Frederik Rijoly	nokerijoly@yahoo.co.id	Morphology
IRD BMF-391.2	Chordata	Actinopterygii	Spariformes	Lethrinidae			Gymnocranius	Gymnocranius griseus		Frederik Rijoly	nokerijoly@yahoo.co.id	Morphology
IRD BMF-355.2	Chordata	Actinopterygii	Perciformes	Pempheridae			Pempheris	Pempheris oualensis		Frederik Rijoly	nokerijoly@yahoo.co.id	Morphology
IRD BMF-561.2	Chordata	Actinopterygii	Perciformes	Lutjanidae	Lutjaninae		Lutjanus	Lutjanus semicinctus		Frederik Rijoly	nokerijoly@yahoo.co.id	Morphology
IRD BMF-139.2	Chordata	Actinopterygii	Perciformes	Siganidae			Siganus	Siganus doliatus		Frederik Rijoly	nokerijoly@yahoo.co.id	Morphology
IRD BMF-491.2	Chordata	Actinopterygii	Perciformes	Lutjanidae	Lutjaninae		Lutjanus	Lutjanus decussatus		Frederik Rijoly	nokerijoly@yahoo.co.id	Morphology
IRD BMF-78.2	Chordata	Actinopterygii	Perciformes	Lutjanidae	Lutjaninae		Lutjanus	Lutjanus gibbus		Frederik Rijoly	nokerijoly@yahoo.co.id	Morphology
IRD BMF-27.2	Chordata	Actinopterygii	Perciformes	Serranidae	Epinephelinae		Cephalopholis	Cephalopholis miniata		Frederik Rijoly	nokerijoly@yahoo.co.id	Morphology
IRD BMF-283.2	Chordata	Actinopterygii	Perciformes	Mullidae			Parupeneus	Parupeneus heptacanthus		Frederik Rijoly	nokerijoly@yahoo.co.id	Morphology
IRD BMF-324.2	Chordata	Actinopterygii	Spariformes	Nemipteridae			Scolopsis	Scolopsis ciliata		Frederik Rijoly	nokerijoly@yahoo.co.id	Morphology
IRD BMF-305.2	Chordata	Actinopterygii	Perciformes	Lutjanidae	Lutjaninae		Lutjanus	Lutjanus gibbus		Frederik Rijoly	nokerijoly@yahoo.co.id	Morphology
IRD BMF-273.2	Chordata	Actinopterygii	Spariformes	Nemipteridae			Scolopsis	Scolopsis margaritifera		Erwan Delrieu-Trottin	erwan.delrieu-trottin@hotmail.com	Morphology
IRD BMF-65.2	Chordata	Actinopterygii	Labriformes	Labridae			Choerodon	Choerodon zamboangae		Erwan Delrieu-Trottin	erwan.delrieu-trottin@hotmail.com	Morphology

## Sheet: Specimen Details
Sample ID	Sex	Reproduction	Life Stage	Extra Info	Notes	Voucher Status	Tissue Descriptor	External URLs	Associated Taxa	Associated Specimens
BMF-385.2						vouchered: registered collection	Muscle
BMF-386.2						vouchered: registered collection	Muscle
BMF-388.2						vouchered: registered collection	Muscle
BMF-755.2						vouchered: registered collection	Muscle
BMF-348.2						vouchered: registered collection	Muscle
BMF-268.2						vouchered: registered collection	Muscle
BMF-364.2						vouchered: registered collection	Muscle
BMF-742.2						vouchered: registered collection	Muscle
BMF-643.2						vouchered: registered collection	Muscle
BMF-648.2						vouchered: registered collection	Muscle
BMF-645.2						vouchered: registered collection	Muscle
BMF-646.2						vouchered: registered collection	Muscle
BMF-647.2						vouchered: registered collection	Muscle
BMF-126.2						vouchered: registered collection	Muscle
BMF-543.2						vouchered: registered collection	Muscle
BMF-546.2						vouchered: registered collection	Muscle
BMF-203.2						vouchered: registered collection	Muscle
BMF-734.2						vouchered: registered collection	Muscle
BMF-63.2						vouchered: registered collection	Muscle
BMF-439.2						vouchered: registered collection	Muscle
BMF-449.2						vouchered: registered collection	Muscle
BMF-760.2						vouchered: registered collection	Muscle
BMF-83.2						vouchered: registered collection	Muscle
BMF-707.2						vouchered: registered collection	Muscle
BMF-239.2						vouchered: registered collection	Muscle
BMF-123.2						vouchered: registered collection	Muscle
BMF-486.2						vouchered: registered collection	Muscle
BMF-259.2						vouchered: registered collection	Muscle
BMF-276.2						vouchered: registered collection	Muscle
BMF-277.2						vouchered: registered collection	Muscle
BMF-740.2						vouchered: registered collection	Muscle
BMF-685.2						vouchered: registered collection	Muscle
BMF-660.2						vouchered: registered collection	Muscle
BMF-327.2						vouchered: registered collection	Muscle
BMF-251.2						vouchered: registered collection	Muscle
BMF-109.2						vouchered: registered collection	Muscle
BMF-110.2						vouchered: registered collection	Muscle
BMF-219.2						vouchered: registered collection	Muscle
BMF-220.2						vouchered: registered collection	Muscle
BMF-222.2						vouchered: registered collection	Muscle
BMF-223.2						vouchered: registered collection	Muscle
BMF-224.2						vouchered: registered collection	Muscle
BMF-705.2						vouchered: registered collection	Muscle
BMF-767.2						vouchered: registered collection	Muscle
BMF-210.2						vouchered: registered collection	Muscle
BMF-176.2						vouchered: registered collection	Muscle
BMF-580.2						vouchered: registered collection	Muscle
BMF-70.2						vouchered: registered collection	Muscle
IRD BMF-106.2						vouchered: registered collection	Muscle
IRD BMF-382.2						vouchered: registered collection	Muscle
IRD BMF-333.2						vouchered: registered collection	Muscle
IRD BMF-359.2						vouchered: registered collection	Muscle
IRD BMF-654.2						vouchered: registered collection	Muscle
IRD BMF-539.2						vouchered: registered collection	Muscle
IRD BMF-252.2						vouchered: registered collection	Muscle
IRD BMF-613.2						vouchered: registered collection	Muscle
IRD BMF-572.2						vouchered: registered collection	Muscle
IRD BMF-387.2						vouchered: registered collection	Muscle
IRD BMF-384.2						vouchered: registered collection	Muscle
IRD BMF-374.2						vouchered: registered collection	Muscle
IRD BMF-448.2						vouchered: registered collection	Muscle
IRD BMF-74.2						vouchered: registered collection	Muscle
IRD BMF-376.2						vouchered: registered collection	Muscle
IRD BMF-138.2						vouchered: registered collection	Muscle
IRD BMF-530.2						vouchered: registered collection	Muscle
IRD BMF-321.2						vouchered: registered collection	Muscle
IRD BMF-531.2						vouchered: registered collection	Muscle
IRD BMF-537.2						vouchered: registered collection	Muscle
IRD BMF-571.2						vouchered: registered collection	Muscle
IRD BMF-655.2						vouchered: registered collection	Muscle
IRD BMF-272.2						vouchered: registered collection	Muscle
IRD BMF-248.2						vouchered: registered collection	Muscle
IRD BMF-127.2						vouchered: registered collection	Muscle
IRD BMF-201.2						vouchered: registered collection	Muscle
IRD BMF-453.2						vouchered: registered collection	Muscle
IRD BMF-90.2						vouchered: registered collection	Muscle
IRD BMF-206.2						vouchered: registered collection	Muscle
IRD BMF-753.2						vouchered: registered collection	Muscle
IRD BMF-446.2						vouchered: registered collection	Muscle
IRD BMF-569.2						vouchered: registered collection	Muscle
IRD BMF-566.2						vouchered: registered collection	Muscle
IRD BMF-520.2						vouchered: registered collection	Muscle
IRD BMF-541.2						vouchered: registered collection	Muscle
IRD BMF-715.2						vouchered: registered collection	Muscle
IRD BMF-716.2						vouchered: registered collection	Muscle
IRD BMF-548.2						vouchered: registered collection	Muscle
IRD BMF-625.2						vouchered: registered collection	Muscle
IRD BMF-614.2						vouchered: registered collection	Muscle
IRD BMF-320.2						vouchered: registered collection	Muscle
IRD BMF-157.2						vouchered: registered collection	Muscle
IRD BMF-497.2						vouchered: registered collection	Muscle
IRD BMF-502.2						vouchered: registered collection	Muscle
IRD BMF-568.2						vouchered: registered collection	Muscle
IRD BMF-501.2						vouchered: registered collection	Muscle
IRD BMF-367.2						vouchered: registered collection	Muscle
IRD BMF-202.2						vouchered: registered collection	Muscle
IRD BMF-610.2						vouchered: registered collection	Muscle
IRD BMF-650.2						vouchered: registered collection	Muscle
IRD BMF-612.2						vouchered: registered collection	Muscle
IRD BMF-609.2						vouchered: registered collection	Muscle
IRD BMF-368.2						vouchered: registered collection	Muscle
IRD BMF-709.2						vouchered: registered collection	Muscle
IRD BMF-205.2						vouchered: registered collection	Muscle
IRD BMF-758.2						vouchered: registered collection	Muscle
IRD BMF-547.2						vouchered: registered collection	Muscle
IRD BMF-598.2						vouchered: registered collection	Muscle
IRD BMF-253.2						vouchered: registered collection	Muscle
IRD BMF-711.2						vouchered: registered collection	Muscle
IRD BMF-94.2						vouchered: registered collection	Muscle
IRD BMF-658.2						vouchered: registered collection	Muscle
IRD BMF-594.2						vouchered: registered collection	Muscle
IRD BMF-267.2						vouchered: registered collection	Muscle
IRD BMF-337.2						vouchered: registered collection	Muscle
IRD BMF-644.2						vouchered: registered collection	Muscle
IRD BMF-553.2						vouchered: registered collection	Muscle
IRD BMF-529.2						vouchered: registered collection	Muscle
IRD BMF-538.2						vouchered: registered collection	Muscle
IRD BMF-518.2						vouchered: registered collection	Muscle
IRD BMF-352.2						vouchered: registered collection	Muscle
IRD BMF-754.2						vouchered: registered collection	Muscle
IRD BMF-335.2						vouchered: registered collection	Muscle
IRD BMF-334.2						vouchered: registered collection	Muscle
IRD BMF-95.2						vouchered: registered collection	Muscle
IRD BMF-533.2						vouchered: registered collection	Muscle
IRD BMF-380.2						vouchered: registered collection	Muscle
IRD BMF-249.2						vouchered: registered collection	Muscle
IRD BMF-369.2						vouchered: registered collection	Muscle
IRD BMF-621.2						vouchered: registered collection	Muscle
IRD BMF-763.2						vouchered: registered collection	Muscle
IRD BMF-532.2						vouchered: registered collection	Muscle
IRD BMF-535.2						vouchered: registered collection	Muscle
IRD BMF-208.2						vouchered: registered collection	Muscle
IRD BMF-159.2						vouchered: registered collection	Muscle
IRD BMF-550.2						vouchered: registered collection	Muscle
IRD BMF-545.2						vouchered: registered collection	Muscle
IRD BMF-91.2						vouchered: registered collection	Muscle
IRD BMF-712.2						vouchered: registered collection	Muscle
IRD BMF-150.2						vouchered: registered collection	Muscle
IRD BMF-519.2						vouchered: registered collection	Muscle
IRD BMF-353.2						vouchered: registered collection	Muscle
IRD BMF-373.2						vouchered: registered collection	Muscle
IRD BMF-346.2						vouchered: registered collection	Muscle
IRD BMF-544.2						vouchered: registered collection	Muscle
IRD BMF-646.2						vouchered: registered collection	Muscle
IRD BMF-768.2						vouchered: registered collection	Muscle
IRD BMF-601.2						vouchered: registered collection	Muscle
IRD BMF-623.2						vouchered: registered collection	Muscle
IRD BMF-349.2						vouchered: registered collection	Muscle
IRD BMF-656.2						vouchered: registered collection	Muscle
IRD BMF-383.2						vouchered: registered collection	Muscle
IRD BMF-108.2						vouchered: registered collection	Muscle
IRD BMF-402.2						vouchered: registered collection	Muscle
IRD BMF-549.2						vouchered: registered collection	Muscle
IRD BMF-657.2						vouchered: registered collection	Muscle
IRD BMF-752.2						vouchered: registered collection	Muscle
IRD BMF-415.2						vouchered: registered collection	Muscle
IRD BMF-107.2						vouchered: registered collection	Muscle
IRD BMF-447.2						vouchered: registered collection	Muscle
IRD BMF-233.2						vouchered: registered collection	Muscle
IRD BMF-378.2						vouchered: registered collection	Muscle
IRD BMF-372.2						vouchered: registered collection	Muscle
IRD BMF-624.2						vouchered: registered collection	Muscle
IRD BMF-200.2						vouchered: registered collection	Muscle
IRD BMF-543.2						vouchered: registered collection	Muscle
IRD BMF-622.2						vouchered: registered collection	Muscle
IRD BMF-207.2						vouchered: registered collection	Muscle
IRD BMF-351.2						vouchered: registered collection	Muscle
IRD BMF-104.2						vouchered: registered collection	Muscle
IRD BMF-574.2						vouchered: registered collection	Muscle
IRD BMF-534.2						vouchered: registered collection	Muscle
IRD BMF-363.2						vouchered: registered collection	Muscle
IRD BMF-551.2						vouchered: registered collection	Muscle
IRD BMF-250.2					Soft portions of vertical fins with black margins	vouchered: registered collection	Muscle
IRD BMF-89.2						vouchered: registered collection	Muscle
IRD BMF-552.2						vouchered: registered collection	Muscle
IRD BMF-296.2						vouchered: registered collection	Muscle
IRD BMF-662.2						vouchered: registered collection	Muscle
IRD BMF-708.2						vouchered: registered collection	Muscle
IRD BMF-611.2						vouchered: registered collection	Muscle
IRD BMF-124.2						vouchered: registered collection	Muscle
IRD BMF-590.2						vouchered: registered collection	Muscle
IRD BMF-341.2						vouchered: registered collection	Muscle
IRD BMF-757.2						vouchered: registered collection	Muscle
IRD BMF-204.2						vouchered: registered collection	Muscle
IRD BMF-751.2						vouchered: registered collection	Muscle
IRD BMF-375.2						vouchered: registered collection	Muscle
IRD BMF-635.2						vouchered: registered collection	Muscle
IRD BMF-323.2						vouchered: registered collection	Muscle
IRD BMF-96.2						vouchered: registered collection	Muscle
IRD BMF-528.2						vouchered: registered collection	Muscle
IRD BMF-445.2						vouchered: registered collection	Muscle
IRD BMF-93.2						vouchered: registered collection	Muscle
IRD BMF-540.2						vouchered: registered collection	Muscle
IRD BMF-98.2						vouchered: registered collection	Muscle
IRD BMF-336.2						vouchered: registered collection	Muscle
IRD BMF-97.2						vouchered: registered collection	Muscle
IRD BMF-379.2						vouchered: registered collection	Muscle
IRD BMF-381.2						vouchered: registered collection	Muscle
IRD BMF-527.2						vouchered: registered collection	Muscle
IRD BMF-536.2						vouchered: registered collection	Muscle
IRD BMF-377.2						vouchered: registered collection	Muscle
IRD BMF-362.2						vouchered: registered collection	Muscle
IRD BMF-322.2						vouchered: registered collection	Muscle
IRD BMF-217.2						vouchered: registered collection	Muscle
IRD BMF-170.2						vouchered: registered collection	Muscle
IRD BMF-750.2						vouchered: registered collection	Muscle
IRD BMF-152.2						vouchered: registered collection	Muscle
IRD BMF-347.2						vouchered: registered collection	Muscle
IRD BMF-348.2						vouchered: registered collection	Muscle
IRD BMF-105.2						vouchered: registered collection	Muscle
IRD BMF-194.2						vouchered: registered collection	Muscle
IRD BMF-542.2						vouchered: registered collection	Muscle
IRD BMF-762.2						vouchered: registered collection	Muscle
IRD BMF-717.2						vouchered: registered collection	Muscle
IRD BMF-292.2						vouchered: registered collection	Muscle
IRD BMF-631.2						vouchered: registered collection	Muscle
IRD BMF-316.2						vouchered: registered collection	Muscle
IRD BMF-693.2						vouchered: registered collection	Muscle
IRD BMF-164.2						vouchered: registered collection	Muscle
IRD BMF-679.2						vouchered: registered collection	Muscle
IRD BMF-4.2						vouchered: registered collection	Muscle
IRD BMF-212.2						vouchered: registered collection	Muscle
IRD BMF-146.2						vouchered: registered collection	Muscle
IRD BMF-199.2						vouchered: registered collection	Muscle
IRD BMF-703.2						vouchered: registered collection	Muscle
IRD BMF-86.2						vouchered: registered collection	Muscle
IRD BMF-189.2						vouchered: registered collection	Muscle
IRD BMF-227.2						vouchered: registered collection	Muscle
IRD BMF-17.2						vouchered: registered collection	Muscle
IRD BMF-584.2						vouchered: registered collection	Muscle
IRD BMF-193.2						vouchered: registered collection	Muscle
IRD BMF-443.2						vouchered: registered collection	Muscle
IRD BMF-638.2						vouchered: registered collection	Muscle
IRD BMF-48.2						vouchered: registered collection	Muscle
IRD BMF-724.2						vouchered: registered collection	Muscle
IRD BMF-87.2						vouchered: registered collection	Muscle
IRD BMF-225.2						vouchered: registered collection	Muscle
IRD BMF-21.2						vouchered: registered collection	Muscle
IRD BMF-400.2						vouchered: registered collection	Muscle
IRD BMF-120.2						vouchered: registered collection	Muscle
IRD BMF-694.2						vouchered: registered collection	Muscle
IRD BMF-258.2						vouchered: registered collection	Muscle
IRD BMF-37.2						vouchered: registered collection	Muscle
IRD BMF-215.2						vouchered: registered collection	Muscle
IRD BMF-440.2						vouchered: registered collection	Muscle
IRD BMF-234.2						vouchered: registered collection	Muscle
IRD BMF-604.2						vouchered: registered collection	Muscle
IRD BMF-630.2						vouchered: registered collection	Muscle
IRD BMF-130.2						vouchered: registered collection	Muscle
IRD BMF-121.2						vouchered: registered collection	Muscle
IRD BMF-319.2						vouchered: registered collection	Muscle
IRD BMF-602.2						vouchered: registered collection	Muscle
IRD BMF-178.2						vouchered: registered collection	Muscle
IRD BMF-456.2						vouchered: registered collection	Muscle
IRD BMF-313.2						vouchered: registered collection	Muscle
IRD BMF-558.2						vouchered: registered collection	Muscle
IRD BMF-357.2						vouchered: registered collection	Muscle
IRD BMF-593.2						vouchered: registered collection	Muscle
IRD BMF-42.2						vouchered: registered collection	Muscle
IRD BMF-263.2						vouchered: registered collection	Muscle
IRD BMF-459.2						vouchered: registered collection	Muscle
IRD BMF-690.2						vouchered: registered collection	Muscle
IRD BMF-111.2						vouchered: registered collection	Muscle
IRD BMF-24.2						vouchered: registered collection	Muscle
IRD BMF-764.2						vouchered: registered collection	Muscle
IRD BMF-559.2						vouchered: registered collection	Muscle
IRD BMF-575.2						vouchered: registered collection	Muscle
IRD BMF-696.2						vouchered: registered collection	Muscle
IRD BMF-10.2						vouchered: registered collection	Muscle
IRD BMF-279.2						vouchered: registered collection	Muscle
IRD BMF-32.2						vouchered: registered collection	Muscle
IRD BMF-224.2						vouchered: registered collection	Muscle
IRD BMF-640.2						vouchered: registered collection	Muscle
IRD BMF-274.2						vouchered: registered collection	Muscle
IRD BMF-490.2						vouchered: registered collection	Muscle
IRD BMF-701.2						vouchered: registered collection	Muscle
IRD BMF-637.2						vouchered: registered collection	Muscle
IRD BMF-515.2						vouchered: registered collection	Muscle
IRD BMF-393.2						vouchered: registered collection	Muscle
IRD BMF-339.2						vouchered: registered collection	Muscle
IRD BMF-484.2						vouchered: registered collection	Muscle
IRD BMF-465.2						vouchered: registered collection	Muscle
IRD BMF-432.2						vouchered: registered collection	Muscle
IRD BMF-606.2						vouchered: registered collection	Muscle
IRD BMF-132.2						vouchered: registered collection	Muscle
IRD BMF-743.2						vouchered: registered collection	Muscle
IRD BMF-390.2						vouchered: registered collection	Muscle
IRD BMF-172.2						vouchered: registered collection	Muscle
IRD BMF-480.2						vouchered: registered collection	Muscle
IRD BMF-736.2						vouchered: registered collection	Muscle
IRD BMF-18.2						vouchered: registered collection	Muscle
IRD BMF-290.2						vouchered: registered collection	Muscle
IRD BMF-730.2						vouchered: registered collection	Muscle
IRD BMF-196.2						vouchered: registered collection	Muscle
IRD BMF-257.2						vouchered: registered collection	Muscle
IRD BMF-345.2						vouchered: registered collection	Muscle
IRD BMF-180.2						vouchered: registered collection	Muscle
IRD BMF-615.2						vouchered: registered collection	Muscle
IRD BMF-399.2						vouchered: registered collection	Muscle
IRD BMF-463.2						vouchered: registered collection	Muscle
IRD BMF-51.2						vouchered: registered collection	Muscle
IRD BMF-182.2						vouchered: registered collection	Muscle
IRD BMF-330.2						vouchered: registered collection	Muscle
IRD BMF-148.2						vouchered: registered collection	Muscle
IRD BMF-677.2						vouchered: registered collection	Muscle
IRD BMF-236.2						vouchered: registered collection	Muscle
IRD BMF-414.2						vouchered: registered collection	Muscle
IRD BMF-6.2						vouchered: registered collection	Muscle
IRD BMF-291.2						vouchered: registered collection	Muscle
IRD BMF-52.2						vouchered: registered collection	Muscle
IRD BMF-72.2						vouchered: registered collection	Muscle
IRD BMF-434.2						vouchered: registered collection	Muscle
IRD BMF-69.2						vouchered: registered collection	Muscle
IRD BMF-582.2						vouchered: registered collection	Muscle
IRD BMF-761.2						vouchered: registered collection	Muscle
IRD BMF-555.2						vouchered: registered collection	Muscle
IRD BMF-303.2						vouchered: registered collection	Muscle
IRD BMF-184.2						vouchered: registered collection	Muscle
IRD BMF-41.2						vouchered: registered collection	Muscle
IRD BMF-722.2						vouchered: registered collection	Muscle
IRD BMF-101.2						vouchered: registered collection	Muscle
IRD BMF-726.2						vouchered: registered collection	Muscle
IRD BMF-653.2						vouchered: registered collection	Muscle
IRD BMF-591.2						vouchered: registered collection	Muscle
IRD BMF-516.2						vouchered: registered collection	Muscle
IRD BMF-317.2						vouchered: registered collection	Muscle
IRD BMF-485.2						vouchered: registered collection	Muscle
IRD BMF-161.2						vouchered: registered collection	Muscle
IRD BMF-16.2						vouchered: registered collection	Muscle
IRD BMF-636.2						vouchered: registered collection	Muscle
IRD BMF-489.2						vouchered: registered collection	Muscle
IRD BMF-554.2						vouchered: registered collection	Muscle
IRD BMF-509.2						vouchered: registered collection	Muscle
IRD BMF-116.2						vouchered: registered collection	Muscle
IRD BMF-560.2						vouchered: registered collection	Muscle
IRD BMF-30.2						vouchered: registered collection	Muscle
IRD BMF-576.2						vouchered: registered collection	Muscle
IRD BMF-54.2						vouchered: registered collection	Muscle
IRD BMF-600.2						vouchered: registered collection	Muscle
IRD BMF-664.2						vouchered: registered collection	Muscle
IRD BMF-652.2						vouchered: registered collection	Muscle
IRD BMF-481.2						vouchered: registered collection	Muscle
IRD BMF-45.2						vouchered: registered collection	Muscle
IRD BMF-673.2						vouchered: registered collection	Muscle
IRD BMF-436.2						vouchered: registered collection	Muscle
IRD BMF-495.2						vouchered: registered collection	Muscle
IRD BMF-311.2						vouchered: registered collection	Muscle
IRD BMF-668.2						vouchered: registered collection	Muscle
IRD BMF-688.2						vouchered: registered collection	Muscle
IRD BMF-301.2						vouchered: registered collection	Muscle
IRD BMF-55.2						vouchered: registered collection	Muscle
IRD BMF-119.2						vouchered: registered collection	Muscle
IRD BMF-12.2						vouchered: registered collection	Muscle
IRD BMF-22.2						vouchered: registered collection	Muscle
IRD BMF-691.2						vouchered: registered collection	Muscle
IRD BMF-13.2						vouchered: registered collection	Muscle
IRD BMF-430.2						vouchered: registered collection	Muscle
IRD BMF-358.2						vouchered: registered collection	Muscle
IRD BMF-228.2						vouchered: registered collection	Muscle
IRD BMF-404.2						vouchered: registered collection	Muscle
IRD BMF-418.2						vouchered: registered collection	Muscle
IRD BMF-31.2						vouchered: registered collection	Muscle
IRD BMF-209.2						vouchered: registered collection	Muscle
IRD BMF-76.2						vouchered: registered collection	Muscle
IRD BMF-413.2						vouchered: registered collection	Muscle
IRD BMF-129.2						vouchered: registered collection	Muscle
IRD BMF-744.2						vouchered: registered collection	Muscle
IRD BMF-394.2						vouchered: registered collection	Muscle
IRD BMF-298.2						vouchered: registered collection	Muscle
IRD BMF-525.2						vouchered: registered collection	Muscle
IRD BMF-425.2						vouchered: registered collection	Muscle
IRD BMF-8.2						vouchered: registered collection	Muscle
IRD BMF-395.2						vouchered: registered collection	Muscle
IRD BMF-156.2						vouchered: registered collection	Muscle
IRD BMF-325.2						vouchered: registered collection	Muscle
IRD BMF-766.2						vouchered: registered collection	Muscle
IRD BMF-472.2						vouchered: registered collection	Muscle
IRD BMF-82.2						vouchered: registered collection	Muscle
IRD BMF-737.2						vouchered: registered collection	Muscle
IRD BMF-103.2						vouchered: registered collection	Muscle
IRD BMF-759.2						vouchered: registered collection	Muscle
IRD BMF-487.2						vouchered: registered collection	Muscle
IRD BMF-192.2						vouchered: registered collection	Muscle
IRD BMF-270.2						vouchered: registered collection	Muscle
IRD BMF-629.2						vouchered: registered collection	Muscle
IRD BMF-687.2						vouchered: registered collection	Muscle
IRD BMF-165.2						vouchered: registered collection	Muscle
IRD BMF-232.2						vouchered: registered collection	Muscle
IRD BMF-632.2						vouchered: registered collection	Muscle
IRD BMF-147.2						vouchered: registered collection	Muscle
IRD BMF-769.2						vouchered: registered collection	Muscle
IRD BMF-557.2						vouchered: registered collection	Muscle
IRD BMF-741.2						vouchered: registered collection	Muscle
IRD BMF-144.2						vouchered: registered collection	Muscle
IRD BMF-329.2						vouchered: registered collection	Muscle
IRD BMF-100.2						vouchered: registered collection	Muscle
IRD BMF-36.2						vouchered: registered collection	Muscle
IRD BMF-195.2						vouchered: registered collection	Muscle
IRD BMF-59.2						vouchered: registered collection	Muscle
IRD BMF-401.2						vouchered: registered collection	Muscle
IRD BMF-583.2						vouchered: registered collection	Muscle
IRD BMF-77.2						vouchered: registered collection	Muscle
IRD BMF-71.2						vouchered: registered collection	Muscle
IRD BMF-442.2						vouchered: registered collection	Muscle
IRD BMF-185.2						vouchered: registered collection	Muscle
IRD BMF-231.2						vouchered: registered collection	Muscle
IRD BMF-28.2						vouchered: registered collection	Muscle
IRD BMF-410.2						vouchered: registered collection	Muscle
IRD BMF-175.2						vouchered: registered collection	Muscle
IRD BMF-745.2						vouchered: registered collection	Muscle
IRD BMF-479.2						vouchered: registered collection	Muscle
IRD BMF-651.2						vouchered: registered collection	Muscle
IRD BMF-247.2						vouchered: registered collection	Muscle
IRD BMF-733.2						vouchered: registered collection	Muscle
IRD BMF-61.2						vouchered: registered collection	Muscle
IRD BMF-508.2						vouchered: registered collection	Muscle
IRD BMF-181.2						vouchered: registered collection	Muscle
IRD BMF-505.2						vouchered: registered collection	Muscle
IRD BMF-431.2						vouchered: registered collection	Muscle
IRD BMF-259.2						vouchered: registered collection	Muscle
IRD BMF-723.2						vouchered: registered collection	Muscle
IRD BMF-256.2						vouchered: registered collection	Muscle
IRD BMF-310.2						vouchered: registered collection	Muscle
IRD BMF-417.2						vouchered: registered collection	Muscle
IRD BMF-229.2						vouchered: registered collection	Muscle
IRD BMF-177.2						vouchered: registered collection	Muscle
IRD BMF-628.2						vouchered: registered collection	Muscle
IRD BMF-398.2						vouchered: registered collection	Muscle
IRD BMF-297.2						vouchered: registered collection	Muscle
IRD BMF-466.2						vouchered: registered collection	Muscle
IRD BMF-727.2						vouchered: registered collection	Muscle
IRD BMF-470.2						vouchered: registered collection	Muscle
IRD BMF-211.2						vouchered: registered collection	Muscle
IRD BMF-605.2						vouchered: registered collection	Muscle
IRD BMF-141.2						vouchered: registered collection	Muscle
IRD BMF-512.2						vouchered: registered collection	Muscle
IRD BMF-504.2						vouchered: registered collection	Muscle
IRD BMF-260.2						vouchered: registered collection	Muscle
IRD BMF-47.2						vouchered: registered collection	Muscle
IRD BMF-344.2						vouchered: registered collection	Muscle
IRD BMF-314.2						vouchered: registered collection	Muscle
IRD BMF-728.2						vouchered: registered collection	Muscle
IRD BMF-699.2						vouchered: registered collection	Muscle
IRD BMF-619.2						vouchered: registered collection	Muscle
IRD BMF-112.2						vouchered: registered collection	Muscle
IRD BMF-455.2						vouchered: registered collection	Muscle
IRD BMF-171.2						vouchered: registered collection	Muscle
IRD BMF-627.2						vouchered: registered collection	Muscle
IRD BMF-5.2						vouchered: registered collection	Muscle
IRD BMF-634.2						vouchered: registered collection	Muscle
IRD BMF-40.2						vouchered: registered collection	Muscle
IRD BMF-114.2						vouchered: registered collection	Muscle
IRD BMF-510.2						vouchered: registered collection	Muscle
IRD BMF-151.2						vouchered: registered collection	Muscle
IRD BMF-578.2						vouchered: registered collection	Muscle
IRD BMF-756.2						vouchered: registered collection	Muscle
IRD BMF-102.2						vouchered: registered collection	Muscle
IRD BMF-340.2						vouchered: registered collection	Muscle
IRD BMF-230.2						vouchered: registered collection	Muscle
IRD BMF-210.2						vouchered: registered collection	Muscle
IRD BMF-315.2						vouchered: registered collection	Muscle
IRD BMF-710.2						vouchered: registered collection	Muscle
IRD BMF-426.2						vouchered: registered collection	Muscle
IRD BMF-731.2						vouchered: registered collection	Muscle
IRD BMF-595.2						vouchered: registered collection	Muscle
IRD BMF-492.2						vouchered: registered collection	Muscle
IRD BMF-255.2						vouchered: registered collection	Muscle
IRD BMF-454.2						vouchered: registered collection	Muscle
IRD BMF-592.2						vouchered: registered collection	Muscle
IRD BMF-50.2						vouchered: registered collection	Muscle
IRD BMF-326.2						vouchered: registered collection	Muscle
IRD BMF-179.2						vouchered: registered collection	Muscle
IRD BMF-162.2						vouchered: registered collection	Muscle
IRD BMF-422.2						vouchered: registered collection	Muscle
IRD BMF-307.2						vouchered: registered collection	Muscle
IRD BMF-26.2						vouchered: registered collection	Muscle
IRD BMF-245.2						vouchered: registered collection	Muscle
IRD BMF-198.2						vouchered: registered collection	Muscle
IRD BMF-56.2						vouchered: registered collection	Muscle
IRD BMF-721.2						vouchered: registered collection	Muscle
IRD BMF-278.2						vouchered: registered collection	Muscle
IRD BMF-588.2						vouchered: registered collection	Muscle
IRD BMF-166.2						vouchered: registered collection	Muscle
IRD BMF-420.2						vouchered: registered collection	Muscle
IRD BMF-494.2						vouchered: registered collection	Muscle
IRD BMF-85.2						vouchered: registered collection	Muscle
IRD BMF-15.2						vouchered: registered collection	Muscle
IRD BMF-700.2						vouchered: registered collection	Muscle
IRD BMF-237.2						vouchered: registered collection	Muscle
IRD BMF-649.2						vouchered: registered collection	Muscle
IRD BMF-281.2						vouchered: registered collection	Muscle
IRD BMF-39.2						vouchered: registered collection	Muscle
IRD BMF-241.2						vouchered: registered collection	Muscle
IRD BMF-506.2						vouchered: registered collection	Muscle
IRD BMF-264.2						vouchered: registered collection	Muscle
IRD BMF-66.2						vouchered: registered collection	Muscle
IRD BMF-607.2						vouchered: registered collection	Muscle
IRD BMF-618.2						vouchered: registered collection	Muscle
IRD BMF-155.2						vouchered: registered collection	Muscle
IRD BMF-9.2						vouchered: registered collection	Muscle
IRD BMF-1.2						vouchered: registered collection	Muscle
IRD BMF-589.2						vouchered: registered collection	Muscle
IRD BMF-168.2						vouchered: registered collection	Muscle
IRD BMF-216.2						vouchered: registered collection	Muscle
IRD BMF-441.2						vouchered: registered collection	Muscle
IRD BMF-746.2						vouchered: registered collection	Muscle
IRD BMF-140.2						vouchered: registered collection	Muscle
IRD BMF-461.2						vouchered: registered collection	Muscle
IRD BMF-271.2						vouchered: registered collection	Muscle
IRD BMF-427.2						vouchered: registered collection	Muscle
IRD BMF-586.2						vouchered: registered collection	Muscle
IRD BMF-25.2						vouchered: registered collection	Muscle
IRD BMF-471.2						vouchered: registered collection	Muscle
IRD BMF-371.2						vouchered: registered collection	Muscle
IRD BMF-667.2						vouchered: registered collection	Muscle
IRD BMF-286.2						vouchered: registered collection	Muscle
IRD BMF-49.2						vouchered: registered collection	Muscle
IRD BMF-468.2						vouchered: registered collection	Muscle
IRD BMF-167.2						vouchered: registered collection	Muscle
IRD BMF-719.2						vouchered: registered collection	Muscle
IRD BMF-749.2						vouchered: registered collection	Muscle
IRD BMF-19.2						vouchered: registered collection	Muscle
IRD BMF-149.2						vouchered: registered collection	Muscle
IRD BMF-473.2						vouchered: registered collection	Muscle
IRD BMF-289.2						vouchered: registered collection	Muscle
IRD BMF-475.2						vouchered: registered collection	Muscle
IRD BMF-266.2						vouchered: registered collection	Muscle
IRD BMF-718.2						vouchered: registered collection	Muscle
IRD BMF-396.2						vouchered: registered collection	Muscle
IRD BMF-729.2						vouchered: registered collection	Muscle
IRD BMF-496.2						vouchered: registered collection	Muscle
IRD BMF-458.2						vouchered: registered collection	Muscle
IRD BMF-467.2						vouchered: registered collection	Muscle
IRD BMF-169.2						vouchered: registered collection	Muscle
IRD BMF-411.2						vouchered: registered collection	Muscle
IRD BMF-689.2						vouchered: registered collection	Muscle
IRD BMF-46.2						vouchered: registered collection	Muscle
IRD BMF-676.2						vouchered: registered collection	Muscle
IRD BMF-725.2						vouchered: registered collection	Muscle
IRD BMF-44.2						vouchered: registered collection	Muscle
IRD BMF-14.2						vouchered: registered collection	Muscle
IRD BMF-428.2						vouchered: registered collection	Muscle
IRD BMF-570.2						vouchered: registered collection	Muscle
IRD BMF-309.2						vouchered: registered collection	Muscle
IRD BMF-659.2						vouchered: registered collection	Muscle
IRD BMF-226.2						vouchered: registered collection	Muscle
IRD BMF-642.2						vouchered: registered collection	Muscle
IRD BMF-514.2						vouchered: registered collection	Muscle
IRD BMF-616.2						vouchered: registered collection	Muscle
IRD BMF-81.2						vouchered: registered collection	Muscle
IRD BMF-23.2						vouchered: registered collection	Muscle
IRD BMF-370.2						vouchered: registered collection	Muscle
IRD BMF-493.2						vouchered: registered collection	Muscle
IRD BMF-666.2						vouchered: registered collection	Muscle
IRD BMF-435.2						vouchered: registered collection	Muscle
IRD BMF-20.2						vouchered: registered collection	Muscle
IRD BMF-641.2						vouchered: registered collection	Muscle
IRD BMF-328.2						vouchered: registered collection	Muscle
IRD BMF-62.2						vouchered: registered collection	Muscle
IRD BMF-474.2						vouchered: registered collection	Muscle
IRD BMF-488.2						vouchered: registered collection	Muscle
IRD BMF-444.2						vouchered: registered collection	Muscle
IRD BMF-115.2						vouchered: registered collection	Muscle
IRD BMF-163.2						vouchered: registered collection	Muscle
IRD BMF-84.2						vouchered: registered collection	Muscle
IRD BMF-608.2						vouchered: registered collection	Muscle
IRD BMF-295.2						vouchered: registered collection	Muscle
IRD BMF-304.2						vouchered: registered collection	Muscle
IRD BMF-306.2						vouchered: registered collection	Muscle
IRD BMF-419.2						vouchered: registered collection	Muscle
IRD BMF-663.2						vouchered: registered collection	Muscle
IRD BMF-318.2						vouchered: registered collection	Muscle
IRD BMF-342.2						vouchered: registered collection	Muscle
IRD BMF-692.2						vouchered: registered collection	Muscle
IRD BMF-331.2						vouchered: registered collection	Muscle
IRD BMF-214.2						vouchered: registered collection	Muscle
IRD BMF-438.2						vouchered: registered collection	Muscle
IRD BMF-64.2						vouchered: registered collection	Muscle
IRD BMF-73.2						vouchered: registered collection	Muscle
IRD BMF-478.2						vouchered: registered collection	Muscle
IRD BMF-407.2						vouchered: registered collection	Muscle
IRD BMF-118.2						vouchered: registered collection	Muscle
IRD BMF-58.2						vouchered: registered collection	Muscle
IRD BMF-482.2						vouchered: registered collection	Muscle
IRD BMF-75.2						vouchered: registered collection	Muscle
IRD BMF-280.2						vouchered: registered collection	Muscle
IRD BMF-739.2						vouchered: registered collection	Muscle
IRD BMF-603.2						vouchered: registered collection	Muscle
IRD BMF-678.2						vouchered: registered collection	Muscle
IRD BMF-585.2						vouchered: registered collection	Muscle
IRD BMF-476.2						vouchered: registered collection	Muscle
IRD BMF-720.2						vouchered: registered collection	Muscle
IRD BMF-7.2						vouchered: registered collection	Muscle
IRD BMF-587.2						vouchered: registered collection	Muscle
IRD BMF-34.2						vouchered: registered collection	Muscle
IRD BMF-423.2						vouchered: registered collection	Muscle
IRD BMF-285.2						vouchered: registered collection	Muscle
IRD BMF-403.2						vouchered: registered collection	Muscle
IRD BMF-288.2						vouchered: registered collection	Muscle
IRD BMF-704.2						vouchered: registered collection	Muscle
IRD BMF-308.2						vouchered: registered collection	Muscle
IRD BMF-80.2						vouchered: registered collection	Muscle
IRD BMF-284.2						vouchered: registered collection	Muscle
IRD BMF-416.2						vouchered: registered collection	Muscle
IRD BMF-462.2						vouchered: registered collection	Muscle
IRD BMF-293.2						vouchered: registered collection	Muscle
IRD BMF-143.2						vouchered: registered collection	Muscle
IRD BMF-498.2						vouchered: registered collection	Muscle
IRD BMF-186.2						vouchered: registered collection	Muscle
IRD BMF-526.2						vouchered: registered collection	Muscle
IRD BMF-287.2						vouchered: registered collection	Muscle
IRD BMF-633.2						vouchered: registered collection	Muscle
IRD BMF-142.2						vouchered: registered collection	Muscle
IRD BMF-221.2						vouchered: registered collection	Muscle
IRD BMF-556.2						vouchered: registered collection	Muscle
IRD BMF-338.2						vouchered: registered collection	Muscle
IRD BMF-213.2						vouchered: registered collection	Muscle
IRD BMF-457.2						vouchered: registered collection	Muscle
IRD BMF-240.2						vouchered: registered collection	Muscle
IRD BMF-732.2						vouchered: registered collection	Muscle
IRD BMF-265.2						vouchered: registered collection	Muscle
IRD BMF-597.2						vouchered: registered collection	Muscle
IRD BMF-3.2						vouchered: registered collection	Muscle
IRD BMF-38.2						vouchered: registered collection	Muscle
IRD BMF-153.2						vouchered: registered collection	Muscle
IRD BMF-639.2						vouchered: registered collection	Muscle
IRD BMF-261.2						vouchered: registered collection	Muscle
IRD BMF-562.2						vouchered: registered collection	Muscle
IRD BMF-683.2						vouchered: registered collection	Muscle
IRD BMF-517.2						vouchered: registered collection	Muscle
IRD BMF-669.2						vouchered: registered collection	Muscle
IRD BMF-433.2						vouchered: registered collection	Muscle
IRD BMF-174.2						vouchered: registered collection	Muscle
IRD BMF-408.2						vouchered: registered collection	Muscle
IRD BMF-312.2						vouchered: registered collection	Muscle
IRD BMF-244.2						vouchered: registered collection	Muscle
IRD BMF-29.2						vouchered: registered collection	Muscle
IRD BMF-437.2						vouchered: registered collection	Muscle
IRD BMF-117.2						vouchered: registered collection	Muscle
IRD BMF-88.2						vouchered: registered collection	Muscle
IRD BMF-695.2						vouchered: registered collection	Muscle
IRD BMF-302.2						vouchered: registered collection	Muscle
IRD BMF-133.2						vouchered: registered collection	Muscle
IRD BMF-697.2						vouchered: registered collection	Muscle
IRD BMF-33.2						vouchered: registered collection	Muscle
IRD BMF-626.2						vouchered: registered collection	Muscle
IRD BMF-356.2						vouchered: registered collection	Muscle
IRD BMF-713.2						vouchered: registered collection	Muscle
IRD BMF-511.2						vouchered: registered collection	Muscle
IRD BMF-620.2						vouchered: registered collection	Muscle
IRD BMF-354.2						vouchered: registered collection	Muscle
IRD BMF-191.2						vouchered: registered collection	Muscle
IRD BMF-397.2						vouchered: registered collection	Muscle
IRD BMF-452.2						vouchered: registered collection	Muscle
IRD BMF-53.2						vouchered: registered collection	Muscle
IRD BMF-665.2						vouchered: registered collection	Muscle
IRD BMF-477.2						vouchered: registered collection	Muscle
IRD BMF-68.2						vouchered: registered collection	Muscle
IRD BMF-173.2						vouchered: registered collection	Muscle
IRD BMF-67.2						vouchered: registered collection	Muscle
IRD BMF-579.2						vouchered: registered collection	Muscle
IRD BMF-158.2						vouchered: registered collection	Muscle
IRD BMF-680.2						vouchered: registered collection	Muscle
IRD BMF-343.2						vouchered: registered collection	Muscle
IRD BMF-747.2						vouchered: registered collection	Muscle
IRD BMF-706.2						vouchered: registered collection	Muscle
IRD BMF-262.2						vouchered: registered collection	Muscle
IRD BMF-682.2						vouchered: registered collection	Muscle
IRD BMF-421.2						vouchered: registered collection	Muscle
IRD BMF-35.2						vouchered: registered collection	Muscle
IRD BMF-483.2						vouchered: registered collection	Muscle
IRD BMF-500.2						vouchered: registered collection	Muscle
IRD BMF-242.2						vouchered: registered collection	Muscle
IRD BMF-765.2						vouchered: registered collection	Muscle
IRD BMF-160.2						vouchered: registered collection	Muscle
IRD BMF-424.2						vouchered: registered collection	Muscle
IRD BMF-599.2						vouchered: registered collection	Muscle
IRD BMF-294.2						vouchered: registered collection	Muscle
IRD BMF-243.2						vouchered: registered collection	Muscle
IRD BMF-131.2						vouchered: registered collection	Muscle
IRD BMF-11.2						vouchered: registered collection	Muscle
IRD BMF-503.2						vouchered: registered collection	Muscle
IRD BMF-738.2						vouchered: registered collection	Muscle
IRD BMF-57.2						vouchered: registered collection	Muscle
IRD BMF-391.2						vouchered: registered collection	Muscle
IRD BMF-355.2						vouchered: registered collection	Muscle
IRD BMF-561.2						vouchered: registered collection	Muscle
IRD BMF-139.2						vouchered: registered collection	Muscle
IRD BMF-491.2						vouchered: registered collection	Muscle
IRD BMF-78.2						vouchered: registered collection	Muscle
IRD BMF-27.2						vouchered: registered collection	Muscle
IRD BMF-283.2						vouchered: registered collection	Muscle
IRD BMF-324.2						vouchered: registered collection	Muscle
IRD BMF-305.2						vouchered: registered collection	Muscle
IRD BMF-273.2						vouchered: registered collection	Muscle
IRD BMF-65.2						vouchered: registered collection	Muscle

## Sheet: Collection Data
Sample ID	Collectors	Collection Date	Country/Ocean	State/Province	Region	Sector	Exact Site	Lat	Lon	Elev	Depth	Elevation Precision	Depth Precision	GPS Source	Coordinate Accuracy	Event Time	Collection Date Accuracy	Habitat	Sampling Protocol	Collection Notes	Site Code	Collection Event ID
BMF-385.2	Gino V Limmon, Jesaya A Pattikawa, Frederik Rijoly	06-Jan-2016	Indonesia	Maluku	Ambon Island	Ambon	Pasar ikan Arumbai	-3.68757	128.183									Marine	Fish market	Maluku Islands
BMF-386.2	Gino V Limmon, Jesaya A Pattikawa, Frederik Rijoly	06-Jan-2016	Indonesia	Maluku	Ambon Island	Ambon	Pasar ikan Arumbai	-3.68757	128.183									Marine	Fish market	Maluku Islands
BMF-388.2	Gino V Limmon, Jesaya A Pattikawa, Frederik Rijoly	06-Jan-2016	Indonesia	Maluku	Ambon Island	Ambon	Pasar ikan Arumbai	-3.68757	128.183									Marine	Fish market	Maluku Islands
BMF-755.2	Gino V Limmon, Jesaya A Pattikawa, Frederik Rijoly	06-Jan-2016	Indonesia	Maluku	Ambon Island	Ambon	Pasar ikan Arumbai	-3.68757	128.183									Marine	Fish market	Maluku Islands
BMF-348.2	Gino V Limmon, Jesaya A Pattikawa, Frederik Rijoly	06-Jan-2016	Indonesia	Maluku	Ambon Island	Ambon	Pasar ikan Arumbai	-3.68757	128.183									Marine	Fish market	Maluku Islands
BMF-268.2	Gino V Limmon, Jesaya A Pattikawa, Frederik Rijoly	06-Jan-2016	Indonesia	Maluku	Ambon Island	Ambon	Pasar ikan Arumbai	-3.68757	128.183									Marine	Fish market	Maluku Islands
BMF-364.2	Gino V Limmon, Jesaya A Pattikawa, Frederik Rijoly	06-Jan-2016	Indonesia	Maluku	Ambon Island	Ambon	Pasar ikan Arumbai	-3.68757	128.183									Marine	Fish market	Maluku Islands
BMF-742.2	Gino V Limmon, Jesaya A Pattikawa, Frederik Rijoly	06-Jan-2016	Indonesia	Maluku	Ambon Island	Ambon	Pasar ikan Arumbai	-3.68757	128.183									Marine	Fish market	Maluku Islands
BMF-643.2	Gino V Limmon, Jesaya A Pattikawa, Frederik Rijoly	06-Jan-2016	Indonesia	Maluku	Ambon Island	Ambon	Pasar ikan Arumbai	-3.68757	128.183									Marine	Fish market	Maluku Islands
BMF-648.2	Gino V Limmon, Jesaya A Pattikawa, Frederik Rijoly	06-Jan-2016	Indonesia	Maluku	Ambon Island	Ambon	Pasar ikan Arumbai	-3.68757	128.183									Marine	Fish market	Maluku Islands
BMF-645.2	Gino V Limmon, Jesaya A Pattikawa, Frederik Rijoly	06-Jan-2016	Indonesia	Maluku	Ambon Island	Ambon	Pasar ikan Arumbai	-3.68757	128.183									Marine	Fish market	Maluku Islands
BMF-646.2	Gino V Limmon, Jesaya A Pattikawa, Frederik Rijoly	06-Jan-2016	Indonesia	Maluku	Ambon Island	Ambon	Pasar ikan Arumbai	-3.68757	128.183									Marine	Fish market	Maluku Islands
BMF-647.2	Gino V Limmon, Jesaya A Pattikawa, Frederik Rijoly	06-Jan-2016	Indonesia	Maluku	Ambon Island	Ambon	Pasar ikan Arumbai	-3.68757	128.183									Marine	Fish market	Maluku Islands
BMF-126.2	Gino V Limmon, Jesaya A Pattikawa, Frederik Rijoly	06-Jan-2016	Indonesia	Maluku	Ambon Island	Ambon	Pasar ikan Arumbai	-3.68757	128.183									Marine	Fish market	Maluku Islands
BMF-543.2	Gino V Limmon, Jesaya A Pattikawa, Frederik Rijoly	06-Jan-2016	Indonesia	Maluku	Ambon Island	Ambon	Pasar ikan Arumbai	-3.68757	128.183									Marine	Fish market	Maluku Islands
BMF-546.2	Gino V Limmon, Jesaya A Pattikawa, Frederik Rijoly	06-Jan-2016	Indonesia	Maluku	Ambon Island	Ambon	Pasar ikan Arumbai	-3.68757	128.183									Marine	Fish market	Maluku Islands
BMF-203.2	Gino V Limmon, Jesaya A Pattikawa, Frederik Rijoly	06-Jan-2016	Indonesia	Maluku	Ambon Island	Ambon	Pasar ikan Arumbai	-3.68757	128.183									Marine	Fish market	Maluku Islands
BMF-734.2	Gino V Limmon, Jesaya A Pattikawa, Frederik Rijoly	06-Jan-2016	Indonesia	Maluku	Ambon Island	Ambon	Pasar ikan Arumbai	-3.68757	128.183									Marine	Fish market	Maluku Islands
BMF-63.2	Gino V Limmon, Jesaya A Pattikawa, Frederik Rijoly	06-Jan-2016	Indonesia	Maluku	Ambon Island	Ambon	Pasar ikan Arumbai	-3.68757	128.183									Marine	Fish market	Maluku Islands
BMF-439.2	Gino V Limmon, Jesaya A Pattikawa, Frederik Rijoly	06-Jan-2016	Indonesia	Maluku	Ambon Island	Ambon	Pasar ikan Arumbai	-3.68757	128.183									Marine	Fish market	Maluku Islands
BMF-449.2	Gino V Limmon, Jesaya A Pattikawa, Frederik Rijoly	06-Jan-2016	Indonesia	Maluku	Ambon Island	Ambon	Pasar ikan Arumbai	-3.68757	128.183									Marine	Fish market	Maluku Islands
BMF-760.2	Gino V Limmon, Jesaya A Pattikawa, Frederik Rijoly	06-Jan-2016	Indonesia	Maluku	Ambon Island	Ambon	Pasar ikan Arumbai	-3.68757	128.183									Marine	Fish market	Maluku Islands
BMF-83.2	Gino V Limmon, Jesaya A Pattikawa, Frederik Rijoly	06-Jan-2016	Indonesia	Maluku	Ambon Island	Ambon	Pasar ikan Arumbai	-3.68757	128.183									Marine	Fish market	Maluku Islands
BMF-707.2	Gino V Limmon, Jesaya A Pattikawa, Frederik Rijoly	06-Jan-2016	Indonesia	Maluku	Ambon Island	Ambon	Pasar ikan Arumbai	-3.68757	128.183									Marine	Fish market	Maluku Islands
BMF-239.2	Gino V Limmon, Jesaya A Pattikawa, Frederik Rijoly	06-Jan-2016	Indonesia	Maluku	Ambon Island	Ambon	Pasar ikan Arumbai	-3.68757	128.183									Marine	Fish market	Maluku Islands
BMF-123.2	Gino V Limmon, Jesaya A Pattikawa, Frederik Rijoly	06-Jan-2016	Indonesia	Maluku	Ambon Island	Ambon	Pasar ikan Arumbai	-3.68757	128.183									Marine	Fish market	Maluku Islands
BMF-486.2	Gino V Limmon, Jesaya A Pattikawa, Frederik Rijoly	06-Jan-2016	Indonesia	Maluku	Ambon Island	Ambon	Pasar ikan Arumbai	-3.68757	128.183									Marine	Fish market	Maluku Islands
BMF-259.2	Gino V Limmon, Jesaya A Pattikawa, Frederik Rijoly	06-Jan-2016	Indonesia	Maluku	Ambon Island	Ambon	Pasar ikan Arumbai	-3.68757	128.183									Marine	Fish market	Maluku Islands
BMF-276.2	Gino V Limmon, Jesaya A Pattikawa, Frederik Rijoly	06-Jan-2016	Indonesia	Maluku	Ambon Island	Ambon	Pasar ikan Arumbai	-3.68757	128.183									Marine	Fish market	Maluku Islands
BMF-277.2	Gino V Limmon, Jesaya A Pattikawa, Frederik Rijoly	06-Jan-2016	Indonesia	Maluku	Ambon Island	Ambon	Pasar ikan Arumbai	-3.68757	128.183									Marine	Fish market	Maluku Islands
BMF-740.2	Gino V Limmon, Jesaya A Pattikawa, Frederik Rijoly	06-Jan-2016	Indonesia	Maluku	Ambon Island	Ambon	Pasar ikan Arumbai	-3.68757	128.183									Marine	Fish market	Maluku Islands
BMF-685.2	Gino V Limmon, Jesaya A Pattikawa, Frederik Rijoly	06-Jan-2016	Indonesia	Maluku	Ambon Island	Ambon	Pasar ikan Arumbai	-3.68757	128.183									Marine	Fish market	Maluku Islands
BMF-660.2	Gino V Limmon, Jesaya A Pattikawa, Frederik Rijoly	06-Jan-2016	Indonesia	Maluku	Ambon Island	Ambon	Pasar ikan Arumbai	-3.68757	128.183									Marine	Fish market	Maluku Islands
BMF-327.2	Gino V Limmon, Jesaya A Pattikawa, Frederik Rijoly	06-Jan-2016	Indonesia	Maluku	Ambon Island	Ambon	Pasar ikan Arumbai	-3.68757	128.183									Marine	Fish market	Maluku Islands
BMF-251.2	Gino V Limmon, Jesaya A Pattikawa, Frederik Rijoly	06-Jan-2016	Indonesia	Maluku	Ambon Island	Ambon	Pasar ikan Arumbai	-3.68757	128.183									Marine	Fish market	Maluku Islands
BMF-109.2	Gino V Limmon, Jesaya A Pattikawa, Frederik Rijoly	06-Jan-2016	Indonesia	Maluku	Ambon Island	Ambon	Pasar ikan Arumbai	-3.68757	128.183									Marine	Fish market	Maluku Islands
BMF-110.2	Gino V Limmon, Jesaya A Pattikawa, Frederik Rijoly	06-Jan-2016	Indonesia	Maluku	Ambon Island	Ambon	Pasar ikan Arumbai	-3.68757	128.183									Marine	Fish market	Maluku Islands
BMF-219.2	Gino V Limmon, Jesaya A Pattikawa, Frederik Rijoly	06-Jan-2016	Indonesia	Maluku	Ambon Island	Ambon	Pasar ikan Arumbai	-3.68757	128.183									Marine	Fish market	Maluku Islands
BMF-220.2	Gino V Limmon, Jesaya A Pattikawa, Frederik Rijoly	06-Jan-2016	Indonesia	Maluku	Ambon Island	Ambon	Pasar ikan Arumbai	-3.68757	128.183									Marine	Fish market	Maluku Islands
BMF-222.2	Gino V Limmon, Jesaya A Pattikawa, Frederik Rijoly	06-Jan-2016	Indonesia	Maluku	Ambon Island	Ambon	Pasar ikan Arumbai	-3.68757	128.183									Marine	Fish market	Maluku Islands
BMF-223.2	Gino V Limmon, Jesaya A Pattikawa, Frederik Rijoly	06-Jan-2016	Indonesia	Maluku	Ambon Island	Ambon	Pasar ikan Arumbai	-3.68757	128.183									Marine	Fish market	Maluku Islands
BMF-224.2	Gino V Limmon, Jesaya A Pattikawa, Frederik Rijoly	06-Jan-2016	Indonesia	Maluku	Ambon Island	Ambon	Pasar ikan Arumbai	-3.68757	128.183									Marine	Fish market	Maluku Islands
BMF-705.2	Gino V Limmon, Jesaya A Pattikawa, Frederik Rijoly	06-Jan-2016	Indonesia	Maluku	Ambon Island	Ambon	Pasar ikan Arumbai	-3.68757	128.183									Marine	Fish market	Maluku Islands
BMF-767.2	Gino V Limmon, Jesaya A Pattikawa, Frederik Rijoly	06-Jan-2016	Indonesia	Maluku	Ambon Island	Ambon	Pasar ikan Arumbai	-3.68757	128.183									Marine	Fish market	Maluku Islands
BMF-210.2	Gino V Limmon, Jesaya A Pattikawa, Frederik Rijoly	06-Jan-2016	Indonesia	Maluku	Ambon Island	Ambon	Pasar ikan Arumbai	-3.68757	128.183									Marine	Fish market	Maluku Islands
BMF-176.2	Gino V Limmon, Jesaya A Pattikawa, Frederik Rijoly	06-Jan-2016	Indonesia	Maluku	Ambon Island	Ambon	Pasar ikan Arumbai	-3.68757	128.183									Marine	Fish market	Maluku Islands
BMF-580.2	Gino V Limmon, Jesaya A Pattikawa, Frederik Rijoly	06-Jan-2016	Indonesia	Maluku	Ambon Island	Ambon	Pasar ikan Arumbai	-3.68757	128.183									Marine	Fish market	Maluku Islands
BMF-70.2	Gino V Limmon, Jesaya A Pattikawa, Frederik Rijoly	06-Jan-2016	Indonesia	Maluku	Ambon Island	Ambon	Pasar ikan Arumbai	-3.68757	128.183									Marine	Fish market	Maluku Islands
IRD BMF-106.2	Gino V Limmon, Jesaya A Pattikawa, Frederik Rijoly	06-Jan-2016	Indonesia	Maluku	Ambon Island	Ambon	Pasar ikan Arumbai	-3.68757	128.183									Marine	Fish market	Maluku Islands
IRD BMF-382.2	Gino V Limmon, Jesaya A Pattikawa, Frederik Rijoly	06-Jan-2016	Indonesia	Maluku	Ambon Island	Ambon	Pasar ikan Arumbai	-3.68757	128.183									Marine	Fish market	Maluku Islands
IRD BMF-333.2	Gino V Limmon, Jesaya A Pattikawa, Frederik Rijoly	06-Jan-2016	Indonesia	Maluku	Ambon Island	Ambon	Pasar ikan Arumbai	-3.68757	128.183									Marine	Fish market	Maluku Islands
IRD BMF-359.2	Gino V Limmon, Jesaya A Pattikawa, Frederik Rijoly	06-Jan-2016	Indonesia	Maluku	Ambon Island	Ambon	Pasar ikan Arumbai	-3.68757	128.183									Marine	Fish market	Maluku Islands
IRD BMF-654.2	Gino V Limmon, Jesaya A Pattikawa, Frederik Rijoly	06-Jan-2016	Indonesia	Maluku	Ambon Island	Ambon	Pasar ikan Arumbai	-3.68757	128.183									Marine	Fish market	Maluku Islands
IRD BMF-539.2	Gino V Limmon, Jesaya A Pattikawa, Frederik Rijoly	06-Jan-2016	Indonesia	Maluku	Ambon Island	Ambon	Pasar ikan Arumbai	-3.68757	128.183									Marine	Fish market	Maluku Islands
IRD BMF-252.2	Gino V Limmon, Jesaya A Pattikawa, Frederik Rijoly	06-Jan-2016	Indonesia	Maluku	Ambon Island	Ambon	Pasar ikan Arumbai	-3.68757	128.183									Marine	Fish market	Maluku Islands
IRD BMF-613.2	Gino V Limmon, Jesaya A Pattikawa, Frederik Rijoly	06-Jan-2016	Indonesia	Maluku	Ambon Island	Ambon	Pasar ikan Arumbai	-3.68757	128.183									Marine	Fish market	Maluku Islands
IRD BMF-572.2	Gino V Limmon, Jesaya A Pattikawa, Frederik Rijoly	06-Jan-2016	Indonesia	Maluku	Ambon Island	Ambon	Pasar ikan Arumbai	-3.68757	128.183									Marine	Fish market	Maluku Islands
IRD BMF-387.2	Gino V Limmon, Jesaya A Pattikawa, Frederik Rijoly	06-Jan-2016	Indonesia	Maluku	Ambon Island	Ambon	Pasar ikan Arumbai	-3.68757	128.183									Marine	Fish market	Maluku Islands
IRD BMF-384.2	Gino V Limmon, Jesaya A Pattikawa, Frederik Rijoly	06-Jan-2016	Indonesia	Maluku	Ambon Island	Ambon	Pasar ikan Arumbai	-3.68757	128.183									Marine	Fish market	Maluku Islands
IRD BMF-374.2	Gino V Limmon, Jesaya A Pattikawa, Frederik Rijoly	06-Jan-2016	Indonesia	Maluku	Ambon Island	Ambon	Pasar ikan Arumbai	-3.68757	128.183									Marine	Fish market	Maluku Islands
IRD BMF-448.2	Gino V Limmon, Jesaya A Pattikawa, Frederik Rijoly	06-Jan-2016	Indonesia	Maluku	Ambon Island	Ambon	Pasar ikan Arumbai	-3.68757	128.183									Marine	Fish market	Maluku Islands
IRD BMF-74.2	Gino V Limmon, Jesaya A Pattikawa, Frederik Rijoly	06-Jan-2016	Indonesia	Maluku	Ambon Island	Ambon	Pasar ikan Arumbai	-3.68757	128.183									Marine	Fish market	Maluku Islands
IRD BMF-376.2	Gino V Limmon, Jesaya A Pattikawa, Frederik Rijoly	06-Jan-2016	Indonesia	Maluku	Ambon Island	Ambon	Pasar ikan Arumbai	-3.68757	128.183									Marine	Fish market	Maluku Islands
IRD BMF-138.2	Gino V Limmon, Jesaya A Pattikawa, Frederik Rijoly	06-Jan-2016	Indonesia	Maluku	Ambon Island	Ambon	Pasar ikan Arumbai	-3.68757	128.183									Marine	Fish market	Maluku Islands
IRD BMF-530.2	Gino V Limmon, Jesaya A Pattikawa, Frederik Rijoly	06-Jan-2016	Indonesia	Maluku	Ambon Island	Ambon	Pasar ikan Arumbai	-3.68757	128.183									Marine	Fish market	Maluku Islands
IRD BMF-321.2	Gino V Limmon, Jesaya A Pattikawa, Frederik Rijoly	06-Jan-2016	Indonesia	Maluku	Ambon Island	Ambon	Pasar ikan Arumbai	-3.68757	128.183									Marine	Fish market	Maluku Islands
IRD BMF-531.2	Gino V Limmon, Jesaya A Pattikawa, Frederik Rijoly	06-Jan-2016	Indonesia	Maluku	Ambon Island	Ambon	Pasar ikan Arumbai	-3.68757	128.183									Marine	Fish market	Maluku Islands
IRD BMF-537.2	Gino V Limmon, Jesaya A Pattikawa, Frederik Rijoly	06-Jan-2016	Indonesia	Maluku	Ambon Island	Ambon	Pasar ikan Arumbai	-3.68757	128.183									Marine	Fish market	Maluku Islands
IRD BMF-571.2	Gino V Limmon, Jesaya A Pattikawa, Frederik Rijoly	06-Jan-2016	Indonesia	Maluku	Ambon Island	Ambon	Pasar ikan Arumbai	-3.68757	128.183									Marine	Fish market	Maluku Islands
IRD BMF-655.2	Gino V Limmon, Jesaya A Pattikawa, Frederik Rijoly	06-Jan-2016	Indonesia	Maluku	Ambon Island	Ambon	Pasar ikan Arumbai	-3.68757	128.183									Marine	Fish market	Maluku Islands
IRD BMF-272.2	Gino V Limmon, Jesaya A Pattikawa, Frederik Rijoly	06-Jan-2016	Indonesia	Maluku	Ambon Island	Ambon	Pasar ikan Arumbai	-3.68757	128.183									Marine	Fish market	Maluku Islands
IRD BMF-248.2	Gino V Limmon, Jesaya A Pattikawa, Frederik Rijoly	06-Jan-2016	Indonesia	Maluku	Ambon Island	Ambon	Pasar ikan Arumbai	-3.68757	128.183									Marine	Fish market	Maluku Islands
IRD BMF-127.2	Gino V Limmon, Jesaya A Pattikawa, Frederik Rijoly	06-Jan-2016	Indonesia	Maluku	Ambon Island	Ambon	Pasar ikan Arumbai	-3.68757	128.183									Marine	Fish market	Maluku Islands
IRD BMF-201.2	Gino V Limmon, Jesaya A Pattikawa, Frederik Rijoly	06-Jan-2016	Indonesia	Maluku	Ambon Island	Ambon	Pasar ikan Arumbai	-3.68757	128.183									Marine	Fish market	Maluku Islands
IRD BMF-453.2	Gino V Limmon, Jesaya A Pattikawa, Frederik Rijoly	06-Jan-2016	Indonesia	Maluku	Ambon Island	Ambon	Pasar ikan Arumbai	-3.68757	128.183									Marine	Fish market	Maluku Islands
IRD BMF-90.2	Gino V Limmon, Jesaya A Pattikawa, Frederik Rijoly	06-Jan-2016	Indonesia	Maluku	Ambon Island	Ambon	Pasar ikan Arumbai	-3.68757	128.183									Marine	Fish market	Maluku Islands
IRD BMF-206.2	Gino V Limmon, Jesaya A Pattikawa, Frederik Rijoly	06-Jan-2016	Indonesia	Maluku	Ambon Island	Ambon	Pasar ikan Arumbai	-3.68757	128.183									Marine	Fish market	Maluku Islands
IRD BMF-753.2	Gino V Limmon, Jesaya A Pattikawa, Frederik Rijoly	06-Jan-2016	Indonesia	Maluku	Ambon Island	Ambon	Pasar ikan Arumbai	-3.68757	128.183									Marine	Fish market	Maluku Islands
IRD BMF-446.2	Gino V Limmon, Jesaya A Pattikawa, Frederik Rijoly	06-Jan-2016	Indonesia	Maluku	Ambon Island	Ambon	Pasar ikan Arumbai	-3.68757	128.183									Marine	Fish market	Maluku Islands
IRD BMF-569.2	Gino V Limmon, Jesaya A Pattikawa, Frederik Rijoly	06-Jan-2016	Indonesia	Maluku	Ambon Island	Ambon	Pasar ikan Arumbai	-3.68757	128.183									Marine	Fish market	Maluku Islands
IRD BMF-566.2	Gino V Limmon, Jesaya A Pattikawa, Frederik Rijoly	06-Jan-2016	Indonesia	Maluku	Ambon Island	Ambon	Pasar ikan Arumbai	-3.68757	128.183									Marine	Fish market	Maluku Islands
IRD BMF-520.2	Gino V Limmon, Jesaya A Pattikawa, Frederik Rijoly	06-Jan-2016	Indonesia	Maluku	Ambon Island	Ambon	Pasar ikan Arumbai	-3.68757	128.183									Marine	Fish market	Maluku Islands
IRD BMF-541.2	Gino V Limmon, Jesaya A Pattikawa, Frederik Rijoly	06-Jan-2016	Indonesia	Maluku	Ambon Island	Ambon	Pasar ikan Arumbai	-3.68757	128.183									Marine	Fish market	Maluku Islands
IRD BMF-715.2	Gino V Limmon, Jesaya A Pattikawa, Frederik Rijoly	06-Jan-2016	Indonesia	Maluku	Ambon Island	Ambon	Pasar ikan Arumbai	-3.68757	128.183									Marine	Fish market	Maluku Islands
IRD BMF-716.2	Gino V Limmon, Jesaya A Pattikawa, Frederik Rijoly	06-Jan-2016	Indonesia	Maluku	Ambon Island	Ambon	Pasar ikan Arumbai	-3.68757	128.183									Marine	Fish market	Maluku Islands
IRD BMF-548.2	Gino V Limmon, Jesaya A Pattikawa, Frederik Rijoly	06-Jan-2016	Indonesia	Maluku	Ambon Island	Ambon	Pasar ikan Arumbai	-3.68757	128.183									Marine	Fish market	Maluku Islands
IRD BMF-625.2	Gino V Limmon, Jesaya A Pattikawa, Frederik Rijoly	06-Jan-2016	Indonesia	Maluku	Ambon Island	Ambon	Pasar ikan Arumbai	-3.68757	128.183									Marine	Fish market	Maluku Islands
IRD BMF-614.2	Gino V Limmon, Jesaya A Pattikawa, Frederik Rijoly	06-Jan-2016	Indonesia	Maluku	Ambon Island	Ambon	Pasar ikan Arumbai	-3.68757	128.183									Marine	Fish market	Maluku Islands
IRD BMF-320.2	Gino V Limmon, Jesaya A Pattikawa, Frederik Rijoly	06-Jan-2016	Indonesia	Maluku	Ambon Island	Ambon	Pasar ikan Arumbai	-3.68757	128.183									Marine	Fish market	Maluku Islands
IRD BMF-157.2	Gino V Limmon, Jesaya A Pattikawa, Frederik Rijoly	06-Jan-2016	Indonesia	Maluku	Ambon Island	Ambon	Pasar ikan Arumbai	-3.68757	128.183									Marine	Fish market	Maluku Islands
IRD BMF-497.2	Gino V Limmon, Jesaya A Pattikawa, Frederik Rijoly	06-Jan-2016	Indonesia	Maluku	Ambon Island	Ambon	Pasar ikan Arumbai	-3.68757	128.183									Marine	Fish market	Maluku Islands
IRD BMF-502.2	Gino V Limmon, Jesaya A Pattikawa, Frederik Rijoly	06-Jan-2016	Indonesia	Maluku	Ambon Island	Ambon	Pasar ikan Arumbai	-3.68757	128.183									Marine	Fish market	Maluku Islands
IRD BMF-568.2	Gino V Limmon, Jesaya A Pattikawa, Frederik Rijoly	06-Jan-2016	Indonesia	Maluku	Ambon Island	Ambon	Pasar ikan Arumbai	-3.68757	128.183									Marine	Fish market	Maluku Islands
IRD BMF-501.2	Gino V Limmon, Jesaya A Pattikawa, Frederik Rijoly	06-Jan-2016	Indonesia	Maluku	Ambon Island	Ambon	Pasar ikan Arumbai	-3.68757	128.183									Marine	Fish market	Maluku Islands
IRD BMF-367.2	Gino V Limmon, Jesaya A Pattikawa, Frederik Rijoly	06-Jan-2016	Indonesia	Maluku	Ambon Island	Ambon	Pasar ikan Arumbai	-3.68757	128.183									Marine	Fish market	Maluku Islands
IRD BMF-202.2	Gino V Limmon, Jesaya A Pattikawa, Frederik Rijoly	06-Jan-2016	Indonesia	Maluku	Ambon Island	Ambon	Pasar ikan Arumbai	-3.68757	128.183									Marine	Fish market	Maluku Islands
IRD BMF-610.2	Gino V Limmon, Jesaya A Pattikawa, Frederik Rijoly	06-Jan-2016	Indonesia	Maluku	Ambon Island	Ambon	Pasar ikan Arumbai	-3.68757	128.183									Marine	Fish market	Maluku Islands
IRD BMF-650.2	Gino V Limmon, Jesaya A Pattikawa, Frederik Rijoly	06-Jan-2016	Indonesia	Maluku	Ambon Island	Ambon	Pasar ikan Arumbai	-3.68757	128.183									Marine	Fish market	Maluku Islands
IRD BMF-612.2	Gino V Limmon, Jesaya A Pattikawa, Frederik Rijoly	06-Jan-2016	Indonesia	Maluku	Ambon Island	Ambon	Pasar ikan Arumbai	-3.68757	128.183									Marine	Fish market	Maluku Islands
IRD BMF-609.2	Gino V Limmon, Jesaya A Pattikawa, Frederik Rijoly	06-Jan-2016	Indonesia	Maluku	Ambon Island	Ambon	Pasar ikan Arumbai	-3.68757	128.183									Marine	Fish market	Maluku Islands
IRD BMF-368.2	Gino V Limmon, Jesaya A Pattikawa, Frederik Rijoly	06-Jan-2016	Indonesia	Maluku	Ambon Island	Ambon	Pasar ikan Arumbai	-3.68757	128.183									Marine	Fish market	Maluku Islands
IRD BMF-709.2	Gino V Limmon, Jesaya A Pattikawa, Frederik Rijoly	06-Jan-2016	Indonesia	Maluku	Ambon Island	Ambon	Pasar ikan Arumbai	-3.68757	128.183									Marine	Fish market	Maluku Islands
IRD BMF-205.2	Gino V Limmon, Jesaya A Pattikawa, Frederik Rijoly	06-Jan-2016	Indonesia	Maluku	Ambon Island	Ambon	Pasar ikan Arumbai	-3.68757	128.183									Marine	Fish market	Maluku Islands
IRD BMF-758.2	Gino V Limmon, Jesaya A Pattikawa, Frederik Rijoly	06-Jan-2016	Indonesia	Maluku	Ambon Island	Ambon	Pasar ikan Arumbai	-3.68757	128.183									Marine	Fish market	Maluku Islands
IRD BMF-547.2	Gino V Limmon, Jesaya A Pattikawa, Frederik Rijoly	06-Jan-2016	Indonesia	Maluku	Ambon Island	Ambon	Pasar ikan Arumbai	-3.68757	128.183									Marine	Fish market	Maluku Islands
IRD BMF-598.2	Gino V Limmon, Jesaya A Pattikawa, Frederik Rijoly	06-Jan-2016	Indonesia	Maluku	Ambon Island	Ambon	Pasar ikan Arumbai	-3.68757	128.183									Marine	Fish market	Maluku Islands
IRD BMF-253.2	Gino V Limmon, Jesaya A Pattikawa, Frederik Rijoly	06-Jan-2016	Indonesia	Maluku	Ambon Island	Ambon	Pasar ikan Arumbai	-3.68757	128.183									Marine	Fish market	Maluku Islands
IRD BMF-711.2	Gino V Limmon, Jesaya A Pattikawa, Frederik Rijoly	06-Jan-2016	Indonesia	Maluku	Ambon Island	Ambon	Pasar ikan Arumbai	-3.68757	128.183									Marine	Fish market	Maluku Islands
IRD BMF-94.2	Gino V Limmon, Jesaya A Pattikawa, Frederik Rijoly	06-Jan-2016	Indonesia	Maluku	Ambon Island	Ambon	Pasar ikan Arumbai	-3.68757	128.183									Marine	Fish market	Maluku Islands
IRD BMF-658.2	Gino V Limmon, Jesaya A Pattikawa, Frederik Rijoly	06-Jan-2016	Indonesia	Maluku	Ambon Island	Ambon	Pasar ikan Arumbai	-3.68757	128.183									Marine	Fish market	Maluku Islands
IRD BMF-594.2	Gino V Limmon, Jesaya A Pattikawa, Frederik Rijoly	06-Jan-2016	Indonesia	Maluku	Ambon Island	Ambon	Pasar ikan Arumbai	-3.68757	128.183									Marine	Fish market	Maluku Islands
IRD BMF-267.2	Gino V Limmon, Jesaya A Pattikawa, Frederik Rijoly	06-Jan-2016	Indonesia	Maluku	Ambon Island	Ambon	Pasar ikan Arumbai	-3.68757	128.183									Marine	Fish market	Maluku Islands
IRD BMF-337.2	Gino V Limmon, Jesaya A Pattikawa, Frederik Rijoly	06-Jan-2016	Indonesia	Maluku	Ambon Island	Ambon	Pasar ikan Arumbai	-3.68757	128.183									Marine	Fish market	Maluku Islands
IRD BMF-644.2	Gino V Limmon, Jesaya A Pattikawa, Frederik Rijoly	06-Jan-2016	Indonesia	Maluku	Ambon Island	Ambon	Pasar ikan Arumbai	-3.68757	128.183									Marine	Fish market	Maluku Islands
IRD BMF-553.2	Gino V Limmon, Jesaya A Pattikawa, Frederik Rijoly	06-Jan-2016	Indonesia	Maluku	Ambon Island	Ambon	Pasar ikan Arumbai	-3.68757	128.183									Marine	Fish market	Maluku Islands
IRD BMF-529.2	Gino V Limmon, Jesaya A Pattikawa, Frederik Rijoly	06-Jan-2016	Indonesia	Maluku	Ambon Island	Ambon	Pasar ikan Arumbai	-3.68757	128.183									Marine	Fish market	Maluku Islands
IRD BMF-538.2	Gino V Limmon, Jesaya A Pattikawa, Frederik Rijoly	06-Jan-2016	Indonesia	Maluku	Ambon Island	Ambon	Pasar ikan Arumbai	-3.68757	128.183									Marine	Fish market	Maluku Islands
IRD BMF-518.2	Gino V Limmon, Jesaya A Pattikawa, Frederik Rijoly	06-Jan-2016	Indonesia	Maluku	Ambon Island	Ambon	Pasar ikan Arumbai	-3.68757	128.183									Marine	Fish market	Maluku Islands
IRD BMF-352.2	Gino V Limmon, Jesaya A Pattikawa, Frederik Rijoly	06-Jan-2016	Indonesia	Maluku	Ambon Island	Ambon	Pasar ikan Arumbai	-3.68757	128.183									Marine	Fish market	Maluku Islands
IRD BMF-754.2	Gino V Limmon, Jesaya A Pattikawa, Frederik Rijoly	06-Jan-2016	Indonesia	Maluku	Ambon Island	Ambon	Pasar ikan Arumbai	-3.68757	128.183									Marine	Fish market	Maluku Islands
IRD BMF-335.2	Gino V Limmon, Jesaya A Pattikawa, Frederik Rijoly	06-Jan-2016	Indonesia	Maluku	Ambon Island	Ambon	Pasar ikan Arumbai	-3.68757	128.183									Marine	Fish market	Maluku Islands
IRD BMF-334.2	Gino V Limmon, Jesaya A Pattikawa, Frederik Rijoly	06-Jan-2016	Indonesia	Maluku	Ambon Island	Ambon	Pasar ikan Arumbai	-3.68757	128.183									Marine	Fish market	Maluku Islands
IRD BMF-95.2	Gino V Limmon, Jesaya A Pattikawa, Frederik Rijoly	06-Jan-2016	Indonesia	Maluku	Ambon Island	Ambon	Pasar ikan Arumbai	-3.68757	128.183									Marine	Fish market	Maluku Islands
IRD BMF-533.2	Gino V Limmon, Jesaya A Pattikawa, Frederik Rijoly	06-Jan-2016	Indonesia	Maluku	Ambon Island	Ambon	Pasar ikan Arumbai	-3.68757	128.183									Marine	Fish market	Maluku Islands
IRD BMF-380.2	Gino V Limmon, Jesaya A Pattikawa, Frederik Rijoly	06-Jan-2016	Indonesia	Maluku	Ambon Island	Ambon	Pasar ikan Arumbai	-3.68757	128.183									Marine	Fish market	Maluku Islands
IRD BMF-249.2	Gino V Limmon, Jesaya A Pattikawa, Frederik Rijoly	06-Jan-2016	Indonesia	Maluku	Ambon Island	Ambon	Pasar ikan Arumbai	-3.68757	128.183									Marine	Fish market	Maluku Islands
IRD BMF-369.2	Gino V Limmon, Jesaya A Pattikawa, Frederik Rijoly	06-Jan-2016	Indonesia	Maluku	Ambon Island	Ambon	Pasar ikan Arumbai	-3.68757	128.183									Marine	Fish market	Maluku Islands
IRD BMF-621.2	Gino V Limmon, Jesaya A Pattikawa, Frederik Rijoly	06-Jan-2016	Indonesia	Maluku	Ambon Island	Ambon	Pasar ikan Arumbai	-3.68757	128.183									Marine	Fish market	Maluku Islands
IRD BMF-763.2	Gino V Limmon, Jesaya A Pattikawa, Frederik Rijoly	06-Jan-2016	Indonesia	Maluku	Ambon Island	Ambon	Pasar ikan Arumbai	-3.68757	128.183									Marine	Fish market	Maluku Islands
IRD BMF-532.2	Gino V Limmon, Jesaya A Pattikawa, Frederik Rijoly	06-Jan-2016	Indonesia	Maluku	Ambon Island	Ambon	Pasar ikan Arumbai	-3.68757	128.183									Marine	Fish market	Maluku Islands
IRD BMF-535.2	Gino V Limmon, Jesaya A Pattikawa, Frederik Rijoly	06-Jan-2016	Indonesia	Maluku	Ambon Island	Ambon	Pasar ikan Arumbai	-3.68757	128.183									Marine	Fish market	Maluku Islands
IRD BMF-208.2	Gino V Limmon, Jesaya A Pattikawa, Frederik Rijoly	06-Jan-2016	Indonesia	Maluku	Ambon Island	Ambon	Pasar ikan Arumbai	-3.68757	128.183									Marine	Fish market	Maluku Islands
IRD BMF-159.2	Gino V Limmon, Jesaya A Pattikawa, Frederik Rijoly	06-Jan-2016	Indonesia	Maluku	Ambon Island	Ambon	Pasar ikan Arumbai	-3.68757	128.183									Marine	Fish market	Maluku Islands
IRD BMF-550.2	Gino V Limmon, Jesaya A Pattikawa, Frederik Rijoly	06-Jan-2016	Indonesia	Maluku	Ambon Island	Ambon	Pasar ikan Arumbai	-3.68757	128.183									Marine	Fish market	Maluku Islands
IRD BMF-545.2	Gino V Limmon, Jesaya A Pattikawa, Frederik Rijoly	06-Jan-2016	Indonesia	Maluku	Ambon Island	Ambon	Pasar ikan Arumbai	-3.68757	128.183									Marine	Fish market	Maluku Islands
IRD BMF-91.2	Gino V Limmon, Jesaya A Pattikawa, Frederik Rijoly	06-Jan-2016	Indonesia	Maluku	Ambon Island	Ambon	Pasar ikan Arumbai	-3.68757	128.183									Marine	Fish market	Maluku Islands
IRD BMF-712.2	Gino V Limmon, Jesaya A Pattikawa, Frederik Rijoly	06-Jan-2016	Indonesia	Maluku	Ambon Island	Ambon	Pasar ikan Arumbai	-3.68757	128.183									Marine	Fish market	Maluku Islands
IRD BMF-150.2	Gino V Limmon, Jesaya A Pattikawa, Frederik Rijoly	06-Jan-2016	Indonesia	Maluku	Ambon Island	Ambon	Pasar ikan Arumbai	-3.68757	128.183									Marine	Fish market	Maluku Islands
IRD BMF-519.2	Gino V Limmon, Jesaya A Pattikawa, Frederik Rijoly	06-Jan-2016	Indonesia	Maluku	Ambon Island	Ambon	Pasar ikan Arumbai	-3.68757	128.183									Marine	Fish market	Maluku Islands
IRD BMF-353.2	Gino V Limmon, Jesaya A Pattikawa, Frederik Rijoly	06-Jan-2016	Indonesia	Maluku	Ambon Island	Ambon	Pasar ikan Arumbai	-3.68757	128.183									Marine	Fish market	Maluku Islands
IRD BMF-373.2	Gino V Limmon, Jesaya A Pattikawa, Frederik Rijoly	06-Jan-2016	Indonesia	Maluku	Ambon Island	Ambon	Pasar ikan Arumbai	-3.68757	128.183									Marine	Fish market	Maluku Islands
IRD BMF-346.2	Gino V Limmon, Jesaya A Pattikawa, Frederik Rijoly	06-Jan-2016	Indonesia	Maluku	Ambon Island	Ambon	Pasar ikan Arumbai	-3.68757	128.183									Marine	Fish market	Maluku Islands
IRD BMF-544.2	Gino V Limmon, Jesaya A Pattikawa, Frederik Rijoly	06-Jan-2016	Indonesia	Maluku	Ambon Island	Ambon	Pasar ikan Arumbai	-3.68757	128.183									Marine	Fish market	Maluku Islands
IRD BMF-646.2	Gino V Limmon, Jesaya A Pattikawa, Frederik Rijoly	06-Jan-2016	Indonesia	Maluku	Ambon Island	Ambon	Pasar ikan Arumbai	-3.68757	128.183									Marine	Fish market	Maluku Islands
IRD BMF-768.2	Gino V Limmon, Jesaya A Pattikawa, Frederik Rijoly	06-Jan-2016	Indonesia	Maluku	Ambon Island	Ambon	Pasar ikan Arumbai	-3.68757	128.183									Marine	Fish market	Maluku Islands
IRD BMF-601.2	Gino V Limmon, Jesaya A Pattikawa, Frederik Rijoly	06-Jan-2016	Indonesia	Maluku	Ambon Island	Ambon	Pasar ikan Arumbai	-3.68757	128.183									Marine	Fish market	Maluku Islands
IRD BMF-623.2	Gino V Limmon, Jesaya A Pattikawa, Frederik Rijoly	06-Jan-2016	Indonesia	Maluku	Ambon Island	Ambon	Pasar ikan Arumbai	-3.68757	128.183									Marine	Fish market	Maluku Islands
IRD BMF-349.2	Gino V Limmon, Jesaya A Pattikawa, Frederik Rijoly	06-Jan-2016	Indonesia	Maluku	Ambon Island	Ambon	Pasar ikan Arumbai	-3.68757	128.183									Marine	Fish market	Maluku Islands
IRD BMF-656.2	Gino V Limmon, Jesaya A Pattikawa, Frederik Rijoly	06-Jan-2016	Indonesia	Maluku	Ambon Island	Ambon	Pasar ikan Arumbai	-3.68757	128.183									Marine	Fish market	Maluku Islands
IRD BMF-383.2	Gino V Limmon, Jesaya A Pattikawa, Frederik Rijoly	06-Jan-2016	Indonesia	Maluku	Ambon Island	Ambon	Pasar ikan Arumbai	-3.68757	128.183									Marine	Fish market	Maluku Islands
IRD BMF-108.2	Gino V Limmon, Jesaya A Pattikawa, Frederik Rijoly	06-Jan-2016	Indonesia	Maluku	Ambon Island	Ambon	Pasar ikan Arumbai	-3.68757	128.183									Marine	Fish market	Maluku Islands
IRD BMF-402.2	Gino V Limmon, Jesaya A Pattikawa, Frederik Rijoly	06-Jan-2016	Indonesia	Maluku	Ambon Island	Ambon	Pasar ikan Arumbai	-3.68757	128.183									Marine	Fish market	Maluku Islands
IRD BMF-549.2	Gino V Limmon, Jesaya A Pattikawa, Frederik Rijoly	06-Jan-2016	Indonesia	Maluku	Ambon Island	Ambon	Pasar ikan Arumbai	-3.68757	128.183									Marine	Fish market	Maluku Islands
IRD BMF-657.2	Gino V Limmon, Jesaya A Pattikawa, Frederik Rijoly	06-Jan-2016	Indonesia	Maluku	Ambon Island	Ambon	Pasar ikan Arumbai	-3.68757	128.183									Marine	Fish market	Maluku Islands
IRD BMF-752.2	Gino V Limmon, Jesaya A Pattikawa, Frederik Rijoly	06-Jan-2016	Indonesia	Maluku	Ambon Island	Ambon	Pasar ikan Arumbai	-3.68757	128.183									Marine	Fish market	Maluku Islands
IRD BMF-415.2	Gino V Limmon, Jesaya A Pattikawa, Frederik Rijoly	06-Jan-2016	Indonesia	Maluku	Ambon Island	Ambon	Pasar ikan Arumbai	-3.68757	128.183									Marine	Fish market	Maluku Islands
IRD BMF-107.2	Gino V Limmon, Jesaya A Pattikawa, Frederik Rijoly	06-Jan-2016	Indonesia	Maluku	Ambon Island	Ambon	Pasar ikan Arumbai	-3.68757	128.183									Marine	Fish market	Maluku Islands
IRD BMF-447.2	Gino V Limmon, Jesaya A Pattikawa, Frederik Rijoly	06-Jan-2016	Indonesia	Maluku	Ambon Island	Ambon	Pasar ikan Arumbai	-3.68757	128.183									Marine	Fish market	Maluku Islands
IRD BMF-233.2	Gino V Limmon, Jesaya A Pattikawa, Frederik Rijoly	06-Jan-2016	Indonesia	Maluku	Ambon Island	Ambon	Pasar ikan Arumbai	-3.68757	128.183									Marine	Fish market	Maluku Islands
IRD BMF-378.2	Gino V Limmon, Jesaya A Pattikawa, Frederik Rijoly	06-Jan-2016	Indonesia	Maluku	Ambon Island	Ambon	Pasar ikan Arumbai	-3.68757	128.183									Marine	Fish market	Maluku Islands
IRD BMF-372.2	Gino V Limmon, Jesaya A Pattikawa, Frederik Rijoly	06-Jan-2016	Indonesia	Maluku	Ambon Island	Ambon	Pasar ikan Arumbai	-3.68757	128.183									Marine	Fish market	Maluku Islands
IRD BMF-624.2	Gino V Limmon, Jesaya A Pattikawa, Frederik Rijoly	06-Jan-2016	Indonesia	Maluku	Ambon Island	Ambon	Pasar ikan Arumbai	-3.68757	128.183									Marine	Fish market	Maluku Islands
IRD BMF-200.2	Gino V Limmon, Jesaya A Pattikawa, Frederik Rijoly	06-Jan-2016	Indonesia	Maluku	Ambon Island	Ambon	Pasar ikan Arumbai	-3.68757	128.183									Marine	Fish market	Maluku Islands
IRD BMF-543.2	Gino V Limmon, Jesaya A Pattikawa, Frederik Rijoly	06-Jan-2016	Indonesia	Maluku	Ambon Island	Ambon	Pasar ikan Arumbai	-3.68757	128.183									Marine	Fish market	Maluku Islands
IRD BMF-622.2	Gino V Limmon, Jesaya A Pattikawa, Frederik Rijoly	06-Jan-2016	Indonesia	Maluku	Ambon Island	Ambon	Pasar ikan Arumbai	-3.68757	128.183									Marine	Fish market	Maluku Islands
IRD BMF-207.2	Gino V Limmon, Jesaya A Pattikawa, Frederik Rijoly	06-Jan-2016	Indonesia	Maluku	Ambon Island	Ambon	Pasar ikan Arumbai	-3.68757	128.183									Marine	Fish market	Maluku Islands
IRD BMF-351.2	Gino V Limmon, Jesaya A Pattikawa, Frederik Rijoly	06-Jan-2016	Indonesia	Maluku	Ambon Island	Ambon	Pasar ikan Arumbai	-3.68757	128.183									Marine	Fish market	Maluku Islands
IRD BMF-104.2	Gino V Limmon, Jesaya A Pattikawa, Frederik Rijoly	06-Jan-2016	Indonesia	Maluku	Ambon Island	Ambon	Pasar ikan Arumbai	-3.68757	128.183									Marine	Fish market	Maluku Islands
IRD BMF-574.2	Gino V Limmon, Jesaya A Pattikawa, Frederik Rijoly	06-Jan-2016	Indonesia	Maluku	Ambon Island	Ambon	Pasar ikan Arumbai	-3.68757	128.183									Marine	Fish market	Maluku Islands
IRD BMF-534.2	Gino V Limmon, Jesaya A Pattikawa, Frederik Rijoly	06-Jan-2016	Indonesia	Maluku	Ambon Island	Ambon	Pasar ikan Arumbai	-3.68757	128.183									Marine	Fish market	Maluku Islands
IRD BMF-363.2	Gino V Limmon, Jesaya A Pattikawa, Frederik Rijoly	06-Jan-2016	Indonesia	Maluku	Ambon Island	Ambon	Pasar ikan Arumbai	-3.68757	128.183									Marine	Fish market	Maluku Islands
IRD BMF-551.2	Gino V Limmon, Jesaya A Pattikawa, Frederik Rijoly	06-Jan-2016	Indonesia	Maluku	Ambon Island	Ambon	Pasar ikan Arumbai	-3.68757	128.183									Marine	Fish market	Maluku Islands
IRD BMF-250.2	Gino V Limmon, Jesaya A Pattikawa, Frederik Rijoly	06-Jan-2016	Indonesia	Maluku	Ambon Island	Ambon	Pasar ikan Arumbai	-3.68757	128.183									Marine	Fish market	Maluku Islands
IRD BMF-89.2	Gino V Limmon, Jesaya A Pattikawa, Frederik Rijoly	06-Jan-2016	Indonesia	Maluku	Ambon Island	Ambon	Pasar ikan Arumbai	-3.68757	128.183									Marine	Fish market	Maluku Islands
IRD BMF-552.2	Gino V Limmon, Jesaya A Pattikawa, Frederik Rijoly	06-Jan-2016	Indonesia	Maluku	Ambon Island	Ambon	Pasar ikan Arumbai	-3.68757	128.183									Marine	Fish market	Maluku Islands
IRD BMF-296.2	Gino V Limmon, Jesaya A Pattikawa, Frederik Rijoly	06-Jan-2016	Indonesia	Maluku	Ambon Island	Ambon	Pasar ikan Arumbai	-3.68757	128.183									Marine	Fish market	Maluku Islands
IRD BMF-662.2	Gino V Limmon, Jesaya A Pattikawa, Frederik Rijoly	06-Jan-2016	Indonesia	Maluku	Ambon Island	Ambon	Pasar ikan Arumbai	-3.68757	128.183									Marine	Fish market	Maluku Islands
IRD BMF-708.2	Gino V Limmon, Jesaya A Pattikawa, Frederik Rijoly	06-Jan-2016	Indonesia	Maluku	Ambon Island	Ambon	Pasar ikan Arumbai	-3.68757	128.183									Marine	Fish market	Maluku Islands
IRD BMF-611.2	Gino V Limmon, Jesaya A Pattikawa, Frederik Rijoly	06-Jan-2016	Indonesia	Maluku	Ambon Island	Ambon	Pasar ikan Arumbai	-3.68757	128.183									Marine	Fish market	Maluku Islands
IRD BMF-124.2	Gino V Limmon, Jesaya A Pattikawa, Frederik Rijoly	06-Jan-2016	Indonesia	Maluku	Ambon Island	Ambon	Pasar ikan Arumbai	-3.68757	128.183									Marine	Fish market	Maluku Islands
IRD BMF-590.2	Gino V Limmon, Jesaya A Pattikawa, Frederik Rijoly	06-Jan-2016	Indonesia	Maluku	Ambon Island	Ambon	Pasar ikan Arumbai	-3.68757	128.183									Marine	Fish market	Maluku Islands
IRD BMF-341.2	Gino V Limmon, Jesaya A Pattikawa, Frederik Rijoly	06-Jan-2016	Indonesia	Maluku	Ambon Island	Ambon	Pasar ikan Arumbai	-3.68757	128.183									Marine	Fish market	Maluku Islands
IRD BMF-757.2	Gino V Limmon, Jesaya A Pattikawa, Frederik Rijoly	06-Jan-2016	Indonesia	Maluku	Ambon Island	Ambon	Pasar ikan Arumbai	-3.68757	128.183									Marine	Fish market	Maluku Islands
IRD BMF-204.2	Gino V Limmon, Jesaya A Pattikawa, Frederik Rijoly	06-Jan-2016	Indonesia	Maluku	Ambon Island	Ambon	Pasar ikan Arumbai	-3.68757	128.183									Marine	Fish market	Maluku Islands
IRD BMF-751.2	Gino V Limmon, Jesaya A Pattikawa, Frederik Rijoly	06-Jan-2016	Indonesia	Maluku	Ambon Island	Ambon	Pasar ikan Arumbai	-3.68757	128.183									Marine	Fish market	Maluku Islands
IRD BMF-375.2	Gino V Limmon, Jesaya A Pattikawa, Frederik Rijoly	06-Jan-2016	Indonesia	Maluku	Ambon Island	Ambon	Pasar ikan Arumbai	-3.68757	128.183									Marine	Fish market	Maluku Islands
IRD BMF-635.2	Gino V Limmon, Jesaya A Pattikawa, Frederik Rijoly	06-Jan-2016	Indonesia	Maluku	Ambon Island	Ambon	Pasar ikan Arumbai	-3.68757	128.183									Marine	Fish market	Maluku Islands
IRD BMF-323.2	Gino V Limmon, Jesaya A Pattikawa, Frederik Rijoly	06-Jan-2016	Indonesia	Maluku	Ambon Island	Ambon	Pasar ikan Arumbai	-3.68757	128.183									Marine	Fish market	Maluku Islands
IRD BMF-96.2	Gino V Limmon, Jesaya A Pattikawa, Frederik Rijoly	06-Jan-2016	Indonesia	Maluku	Ambon Island	Ambon	Pasar ikan Arumbai	-3.68757	128.183									Marine	Fish market	Maluku Islands
IRD BMF-528.2	Gino V Limmon, Jesaya A Pattikawa, Frederik Rijoly	06-Jan-2016	Indonesia	Maluku	Ambon Island	Ambon	Pasar ikan Arumbai	-3.68757	128.183									Marine	Fish market	Maluku Islands
IRD BMF-445.2	Gino V Limmon, Jesaya A Pattikawa, Frederik Rijoly	06-Jan-2016	Indonesia	Maluku	Ambon Island	Ambon	Pasar ikan Arumbai	-3.68757	128.183									Marine	Fish market	Maluku Islands
IRD BMF-93.2	Gino V Limmon, Jesaya A Pattikawa, Frederik Rijoly	06-Jan-2016	Indonesia	Maluku	Ambon Island	Ambon	Pasar ikan Arumbai	-3.68757	128.183									Marine	Fish market	Maluku Islands
IRD BMF-540.2	Gino V Limmon, Jesaya A Pattikawa, Frederik Rijoly	06-Jan-2016	Indonesia	Maluku	Ambon Island	Ambon	Pasar ikan Arumbai	-3.68757	128.183									Marine	Fish market	Maluku Islands
IRD BMF-98.2	Gino V Limmon, Jesaya A Pattikawa, Frederik Rijoly	06-Jan-2016	Indonesia	Maluku	Ambon Island	Ambon	Pasar ikan Arumbai	-3.68757	128.183									Marine	Fish market	Maluku Islands
IRD BMF-336.2	Gino V Limmon, Jesaya A Pattikawa, Frederik Rijoly	06-Jan-2016	Indonesia	Maluku	Ambon Island	Ambon	Pasar ikan Arumbai	-3.68757	128.183									Marine	Fish market	Maluku Islands
IRD BMF-97.2	Gino V Limmon, Jesaya A Pattikawa, Frederik Rijoly	06-Jan-2016	Indonesia	Maluku	Ambon Island	Ambon	Pasar ikan Arumbai	-3.68757	128.183									Marine	Fish market	Maluku Islands
IRD BMF-379.2	Gino V Limmon, Jesaya A Pattikawa, Frederik Rijoly	06-Jan-2016	Indonesia	Maluku	Ambon Island	Ambon	Pasar ikan Arumbai	-3.68757	128.183									Marine	Fish market	Maluku Islands
IRD BMF-381.2	Gino V Limmon, Jesaya A Pattikawa, Frederik Rijoly	06-Jan-2016	Indonesia	Maluku	Ambon Island	Ambon	Pasar ikan Arumbai	-3.68757	128.183									Marine	Fish market	Maluku Islands
IRD BMF-527.2	Gino V Limmon, Jesaya A Pattikawa, Frederik Rijoly	06-Jan-2016	Indonesia	Maluku	Ambon Island	Ambon	Pasar ikan Arumbai	-3.68757	128.183									Marine	Fish market	Maluku Islands
IRD BMF-536.2	Gino V Limmon, Jesaya A Pattikawa, Frederik Rijoly	06-Jan-2016	Indonesia	Maluku	Ambon Island	Ambon	Pasar ikan Arumbai	-3.68757	128.183									Marine	Fish market	Maluku Islands
IRD BMF-377.2	Gino V Limmon, Jesaya A Pattikawa, Frederik Rijoly	06-Jan-2016	Indonesia	Maluku	Ambon Island	Ambon	Pasar ikan Arumbai	-3.68757	128.183									Marine	Fish market	Maluku Islands
IRD BMF-362.2	Gino V Limmon, Jesaya A Pattikawa, Frederik Rijoly	06-Jan-2016	Indonesia	Maluku	Ambon Island	Ambon	Pasar ikan Arumbai	-3.68757	128.183									Marine	Fish market	Maluku Islands
IRD BMF-322.2	Gino V Limmon, Jesaya A Pattikawa, Frederik Rijoly	06-Jan-2016	Indonesia	Maluku	Ambon Island	Ambon	Pasar ikan Arumbai	-3.68757	128.183									Marine	Fish market	Maluku Islands
IRD BMF-217.2	Gino V Limmon, Jesaya A Pattikawa, Frederik Rijoly	06-Jan-2016	Indonesia	Maluku	Ambon Island	Ambon	Pasar ikan Arumbai	-3.68757	128.183									Marine	Fish market	Maluku Islands
IRD BMF-170.2	Gino V Limmon, Jesaya A Pattikawa, Frederik Rijoly	06-Jan-2016	Indonesia	Maluku	Ambon Island	Ambon	Pasar ikan Arumbai	-3.68757	128.183									Marine	Fish market	Maluku Islands
IRD BMF-750.2	Gino V Limmon, Jesaya A Pattikawa, Frederik Rijoly	06-Jan-2016	Indonesia	Maluku	Ambon Island	Ambon	Pasar ikan Arumbai	-3.68757	128.183									Marine	Fish market	Maluku Islands
IRD BMF-152.2	Gino V Limmon, Jesaya A Pattikawa, Frederik Rijoly	06-Jan-2016	Indonesia	Maluku	Ambon Island	Ambon	Pasar ikan Arumbai	-3.68757	128.183									Marine	Fish market	Maluku Islands
IRD BMF-347.2	Gino V Limmon, Jesaya A Pattikawa, Frederik Rijoly	06-Jan-2016	Indonesia	Maluku	Ambon Island	Ambon	Pasar ikan Arumbai	-3.68757	128.183									Marine	Fish market	Maluku Islands
IRD BMF-348.2	Gino V Limmon, Jesaya A Pattikawa, Frederik Rijoly	06-Jan-2016	Indonesia	Maluku	Ambon Island	Ambon	Pasar ikan Arumbai	-3.68757	128.183									Marine	Fish market	Maluku Islands
IRD BMF-105.2	Gino V Limmon, Jesaya A Pattikawa, Frederik Rijoly	06-Jan-2016	Indonesia	Maluku	Ambon Island	Ambon	Pasar ikan Arumbai	-3.68757	128.183									Marine	Fish market	Maluku Islands
IRD BMF-194.2	Gino V Limmon, Jesaya A Pattikawa, Frederik Rijoly	06-Jan-2016	Indonesia	Maluku	Ambon Island	Ambon	Pasar ikan Arumbai	-3.68757	128.183									Marine	Fish market	Maluku Islands
IRD BMF-542.2	Gino V Limmon, Jesaya A Pattikawa, Frederik Rijoly	06-Jan-2016	Indonesia	Maluku	Ambon Island	Ambon	Pasar ikan Arumbai	-3.68757	128.183									Marine	Fish market	Maluku Islands
IRD BMF-762.2	Gino V Limmon, Jesaya A Pattikawa, Frederik Rijoly	06-Jan-2016	Indonesia	Maluku	Ambon Island	Ambon	Pasar ikan Arumbai	-3.68757	128.183									Marine	Fish market	Maluku Islands
IRD BMF-717.2	Gino V Limmon, Jesaya A Pattikawa, Frederik Rijoly	06-Jan-2016	Indonesia	Maluku	Ambon Island	Ambon	Pasar ikan Arumbai	-3.68757	128.183									Marine	Fish market	Maluku Islands
IRD BMF-292.2	Gino V Limmon, Jesaya A Pattikawa, Frederik Rijoly	06-Jan-2016	Indonesia	Maluku	Ambon Island	Ambon	Pasar ikan Arumbai	-3.68757	128.183									Marine	Fish market	Maluku Islands
IRD BMF-631.2	Gino V Limmon, Jesaya A Pattikawa, Frederik Rijoly	06-Jan-2016	Indonesia	Maluku	Ambon Island	Ambon	Pasar ikan Arumbai	-3.68757	128.183									Marine	Fish market	Maluku Islands
IRD BMF-316.2	Gino V Limmon, Jesaya A Pattikawa, Frederik Rijoly	06-Jan-2016	Indonesia	Maluku	Ambon Island	Ambon	Pasar ikan Arumbai	-3.68757	128.183									Marine	Fish market	Maluku Islands
IRD BMF-693.2	Gino V Limmon, Jesaya A Pattikawa, Frederik Rijoly	06-Jan-2016	Indonesia	Maluku	Ambon Island	Ambon	Pasar ikan Arumbai	-3.68757	128.183									Marine	Fish market	Maluku Islands
IRD BMF-164.2	Gino V Limmon, Jesaya A Pattikawa, Frederik Rijoly	06-Jan-2016	Indonesia	Maluku	Ambon Island	Ambon	Pasar ikan Arumbai	-3.68757	128.183									Marine	Fish market	Maluku Islands
IRD BMF-679.2	Gino V Limmon, Jesaya A Pattikawa, Frederik Rijoly	06-Jan-2016	Indonesia	Maluku	Ambon Island	Ambon	Pasar ikan Arumbai	-3.68757	128.183									Marine	Fish market	Maluku Islands
IRD BMF-4.2	Gino V Limmon, Jesaya A Pattikawa, Frederik Rijoly	06-Jan-2016	Indonesia	Maluku	Ambon Island	Ambon	Pasar ikan Arumbai	-3.68757	128.183									Marine	Fish market	Maluku Islands
IRD BMF-212.2	Gino V Limmon, Jesaya A Pattikawa, Frederik Rijoly	06-Jan-2016	Indonesia	Maluku	Ambon Island	Ambon	Pasar ikan Arumbai	-3.68757	128.183									Marine	Fish market	Maluku Islands
IRD BMF-146.2	Gino V Limmon, Jesaya A Pattikawa, Frederik Rijoly	06-Jan-2016	Indonesia	Maluku	Ambon Island	Ambon	Pasar ikan Arumbai	-3.68757	128.183									Marine	Fish market	Maluku Islands
IRD BMF-199.2	Gino V Limmon, Jesaya A Pattikawa, Frederik Rijoly	06-Jan-2016	Indonesia	Maluku	Ambon Island	Ambon	Pasar ikan Arumbai	-3.68757	128.183									Marine	Fish market	Maluku Islands
IRD BMF-703.2	Gino V Limmon, Jesaya A Pattikawa, Frederik Rijoly	06-Jan-2016	Indonesia	Maluku	Ambon Island	Ambon	Pasar ikan Arumbai	-3.68757	128.183									Marine	Fish market	Maluku Islands
IRD BMF-86.2	Gino V Limmon, Jesaya A Pattikawa, Frederik Rijoly	06-Jan-2016	Indonesia	Maluku	Ambon Island	Ambon	Pasar ikan Arumbai	-3.68757	128.183									Marine	Fish market	Maluku Islands
IRD BMF-189.2	Gino V Limmon, Jesaya A Pattikawa, Frederik Rijoly	06-Jan-2016	Indonesia	Maluku	Ambon Island	Ambon	Pasar ikan Arumbai	-3.68757	128.183									Marine	Fish market	Maluku Islands
IRD BMF-227.2	Gino V Limmon, Jesaya A Pattikawa, Frederik Rijoly	06-Jan-2016	Indonesia	Maluku	Ambon Island	Ambon	Pasar ikan Arumbai	-3.68757	128.183									Marine	Fish market	Maluku Islands
IRD BMF-17.2	Gino V Limmon, Jesaya A Pattikawa, Frederik Rijoly	06-Jan-2016	Indonesia	Maluku	Ambon Island	Ambon	Pasar ikan Arumbai	-3.68757	128.183									Marine	Fish market	Maluku Islands
IRD BMF-584.2	Gino V Limmon, Jesaya A Pattikawa, Frederik Rijoly	06-Jan-2016	Indonesia	Maluku	Ambon Island	Ambon	Pasar ikan Arumbai	-3.68757	128.183									Marine	Fish market	Maluku Islands
IRD BMF-193.2	Gino V Limmon, Jesaya A Pattikawa, Frederik Rijoly	06-Jan-2016	Indonesia	Maluku	Ambon Island	Ambon	Pasar ikan Arumbai	-3.68757	128.183									Marine	Fish market	Maluku Islands
IRD BMF-443.2	Gino V Limmon, Jesaya A Pattikawa, Frederik Rijoly	06-Jan-2016	Indonesia	Maluku	Ambon Island	Ambon	Pasar ikan Arumbai	-3.68757	128.183									Marine	Fish market	Maluku Islands
IRD BMF-638.2	Gino V Limmon, Jesaya A Pattikawa, Frederik Rijoly	06-Jan-2016	Indonesia	Maluku	Ambon Island	Ambon	Pasar ikan Arumbai	-3.68757	128.183									Marine	Fish market	Maluku Islands
IRD BMF-48.2	Gino V Limmon, Jesaya A Pattikawa, Frederik Rijoly	06-Jan-2016	Indonesia	Maluku	Ambon Island	Ambon	Pasar ikan Arumbai	-3.68757	128.183									Marine	Fish market	Maluku Islands
IRD BMF-724.2	Gino V Limmon, Jesaya A Pattikawa, Frederik Rijoly	06-Jan-2016	Indonesia	Maluku	Ambon Island	Ambon	Pasar ikan Arumbai	-3.68757	128.183									Marine	Fish market	Maluku Islands
IRD BMF-87.2	Gino V Limmon, Jesaya A Pattikawa, Frederik Rijoly	06-Jan-2016	Indonesia	Maluku	Ambon Island	Ambon	Pasar ikan Arumbai	-3.68757	128.183									Marine	Fish market	Maluku Islands
IRD BMF-225.2	Gino V Limmon, Jesaya A Pattikawa, Frederik Rijoly	06-Jan-2016	Indonesia	Maluku	Ambon Island	Ambon	Pasar ikan Arumbai	-3.68757	128.183									Marine	Fish market	Maluku Islands
IRD BMF-21.2	Gino V Limmon, Jesaya A Pattikawa, Frederik Rijoly	06-Jan-2016	Indonesia	Maluku	Ambon Island	Ambon	Pasar ikan Arumbai	-3.68757	128.183									Marine	Fish market	Maluku Islands
IRD BMF-400.2	Gino V Limmon, Jesaya A Pattikawa, Frederik Rijoly	06-Jan-2016	Indonesia	Maluku	Ambon Island	Ambon	Pasar ikan Arumbai	-3.68757	128.183									Marine	Fish market	Maluku Islands
IRD BMF-120.2	Gino V Limmon, Jesaya A Pattikawa, Frederik Rijoly	06-Jan-2016	Indonesia	Maluku	Ambon Island	Ambon	Pasar ikan Arumbai	-3.68757	128.183									Marine	Fish market	Maluku Islands
IRD BMF-694.2	Gino V Limmon, Jesaya A Pattikawa, Frederik Rijoly	06-Jan-2016	Indonesia	Maluku	Ambon Island	Ambon	Pasar ikan Arumbai	-3.68757	128.183									Marine	Fish market	Maluku Islands
IRD BMF-258.2	Gino V Limmon, Jesaya A Pattikawa, Frederik Rijoly	06-Jan-2016	Indonesia	Maluku	Ambon Island	Ambon	Pasar ikan Arumbai	-3.68757	128.183									Marine	Fish market	Maluku Islands
IRD BMF-37.2	Gino V Limmon, Jesaya A Pattikawa, Frederik Rijoly	06-Jan-2016	Indonesia	Maluku	Ambon Island	Ambon	Pasar ikan Arumbai	-3.68757	128.183									Marine	Fish market	Maluku Islands
IRD BMF-215.2	Gino V Limmon, Jesaya A Pattikawa, Frederik Rijoly	06-Jan-2016	Indonesia	Maluku	Ambon Island	Ambon	Pasar ikan Arumbai	-3.68757	128.183									Marine	Fish market	Maluku Islands
IRD BMF-440.2	Gino V Limmon, Jesaya A Pattikawa, Frederik Rijoly	06-Jan-2016	Indonesia	Maluku	Ambon Island	Ambon	Pasar ikan Arumbai	-3.68757	128.183									Marine	Fish market	Maluku Islands
IRD BMF-234.2	Gino V Limmon, Jesaya A Pattikawa, Frederik Rijoly	06-Jan-2016	Indonesia	Maluku	Ambon Island	Ambon	Pasar ikan Arumbai	-3.68757	128.183									Marine	Fish market	Maluku Islands
IRD BMF-604.2	Gino V Limmon, Jesaya A Pattikawa, Frederik Rijoly	06-Jan-2016	Indonesia	Maluku	Ambon Island	Ambon	Pasar ikan Arumbai	-3.68757	128.183									Marine	Fish market	Maluku Islands
IRD BMF-630.2	Gino V Limmon, Jesaya A Pattikawa, Frederik Rijoly	06-Jan-2016	Indonesia	Maluku	Ambon Island	Ambon	Pasar ikan Arumbai	-3.68757	128.183									Marine	Fish market	Maluku Islands
IRD BMF-130.2	Gino V Limmon, Jesaya A Pattikawa, Frederik Rijoly	06-Jan-2016	Indonesia	Maluku	Ambon Island	Ambon	Pasar ikan Arumbai	-3.68757	128.183									Marine	Fish market	Maluku Islands
IRD BMF-121.2	Gino V Limmon, Jesaya A Pattikawa, Frederik Rijoly	06-Jan-2016	Indonesia	Maluku	Ambon Island	Ambon	Pasar ikan Arumbai	-3.68757	128.183									Marine	Fish market	Maluku Islands
IRD BMF-319.2	Gino V Limmon, Jesaya A Pattikawa, Frederik Rijoly	06-Jan-2016	Indonesia	Maluku	Ambon Island	Ambon	Pasar ikan Arumbai	-3.68757	128.183									Marine	Fish market	Maluku Islands
IRD BMF-602.2	Gino V Limmon, Jesaya A Pattikawa, Frederik Rijoly	06-Jan-2016	Indonesia	Maluku	Ambon Island	Ambon	Pasar ikan Arumbai	-3.68757	128.183									Marine	Fish market	Maluku Islands
IRD BMF-178.2	Gino V Limmon, Jesaya A Pattikawa, Frederik Rijoly	06-Jan-2016	Indonesia	Maluku	Ambon Island	Ambon	Pasar ikan Arumbai	-3.68757	128.183									Marine	Fish market	Maluku Islands
IRD BMF-456.2	Gino V Limmon, Jesaya A Pattikawa, Frederik Rijoly	06-Jan-2016	Indonesia	Maluku	Ambon Island	Ambon	Pasar ikan Arumbai	-3.68757	128.183									Marine	Fish market	Maluku Islands
IRD BMF-313.2	Gino V Limmon, Jesaya A Pattikawa, Frederik Rijoly	06-Jan-2016	Indonesia	Maluku	Ambon Island	Ambon	Pasar ikan Arumbai	-3.68757	128.183									Marine	Fish market	Maluku Islands
IRD BMF-558.2	Gino V Limmon, Jesaya A Pattikawa, Frederik Rijoly	06-Jan-2016	Indonesia	Maluku	Ambon Island	Ambon	Pasar ikan Arumbai	-3.68757	128.183									Marine	Fish market	Maluku Islands
IRD BMF-357.2	Gino V Limmon, Jesaya A Pattikawa, Frederik Rijoly	06-Jan-2016	Indonesia	Maluku	Ambon Island	Ambon	Pasar ikan Arumbai	-3.68757	128.183									Marine	Fish market	Maluku Islands
IRD BMF-593.2	Gino V Limmon, Jesaya A Pattikawa, Frederik Rijoly	06-Jan-2016	Indonesia	Maluku	Ambon Island	Ambon	Pasar ikan Arumbai	-3.68757	128.183									Marine	Fish market	Maluku Islands
IRD BMF-42.2	Gino V Limmon, Jesaya A Pattikawa, Frederik Rijoly	06-Jan-2016	Indonesia	Maluku	Ambon Island	Ambon	Pasar ikan Arumbai	-3.68757	128.183									Marine	Fish market	Maluku Islands
IRD BMF-263.2	Gino V Limmon, Jesaya A Pattikawa, Frederik Rijoly	06-Jan-2016	Indonesia	Maluku	Ambon Island	Ambon	Pasar ikan Arumbai	-3.68757	128.183									Marine	Fish market	Maluku Islands
IRD BMF-459.2	Gino V Limmon, Jesaya A Pattikawa, Frederik Rijoly	06-Jan-2016	Indonesia	Maluku	Ambon Island	Ambon	Pasar ikan Arumbai	-3.68757	128.183									Marine	Fish market	Maluku Islands
IRD BMF-690.2	Gino V Limmon, Jesaya A Pattikawa, Frederik Rijoly	06-Jan-2016	Indonesia	Maluku	Ambon Island	Ambon	Pasar ikan Arumbai	-3.68757	128.183									Marine	Fish market	Maluku Islands
IRD BMF-111.2	Gino V Limmon, Jesaya A Pattikawa, Frederik Rijoly	06-Jan-2016	Indonesia	Maluku	Ambon Island	Ambon	Pasar ikan Arumbai	-3.68757	128.183									Marine	Fish market	Maluku Islands
IRD BMF-24.2	Gino V Limmon, Jesaya A Pattikawa, Frederik Rijoly	06-Jan-2016	Indonesia	Maluku	Ambon Island	Ambon	Pasar ikan Arumbai	-3.68757	128.183									Marine	Fish market	Maluku Islands
IRD BMF-764.2	Gino V Limmon, Jesaya A Pattikawa, Frederik Rijoly	06-Jan-2016	Indonesia	Maluku	Ambon Island	Ambon	Pasar ikan Arumbai	-3.68757	128.183									Marine	Fish market	Maluku Islands
IRD BMF-559.2	Gino V Limmon, Jesaya A Pattikawa, Frederik Rijoly	06-Jan-2016	Indonesia	Maluku	Ambon Island	Ambon	Pasar ikan Arumbai	-3.68757	128.183									Marine	Fish market	Maluku Islands
IRD BMF-575.2	Gino V Limmon, Jesaya A Pattikawa, Frederik Rijoly	06-Jan-2016	Indonesia	Maluku	Ambon Island	Ambon	Pasar ikan Arumbai	-3.68757	128.183									Marine	Fish market	Maluku Islands
IRD BMF-696.2	Gino V Limmon, Jesaya A Pattikawa, Frederik Rijoly	06-Jan-2016	Indonesia	Maluku	Ambon Island	Ambon	Pasar ikan Arumbai	-3.68757	128.183									Marine	Fish market	Maluku Islands
IRD BMF-10.2	Gino V Limmon, Jesaya A Pattikawa, Frederik Rijoly	06-Jan-2016	Indonesia	Maluku	Ambon Island	Ambon	Pasar ikan Arumbai	-3.68757	128.183									Marine	Fish market	Maluku Islands
IRD BMF-279.2	Gino V Limmon, Jesaya A Pattikawa, Frederik Rijoly	06-Jan-2016	Indonesia	Maluku	Ambon Island	Ambon	Pasar ikan Arumbai	-3.68757	128.183									Marine	Fish market	Maluku Islands
IRD BMF-32.2	Gino V Limmon, Jesaya A Pattikawa, Frederik Rijoly	06-Jan-2016	Indonesia	Maluku	Ambon Island	Ambon	Pasar ikan Arumbai	-3.68757	128.183									Marine	Fish market	Maluku Islands
IRD BMF-224.2	Gino V Limmon, Jesaya A Pattikawa, Frederik Rijoly	06-Jan-2016	Indonesia	Maluku	Ambon Island	Ambon	Pasar ikan Arumbai	-3.68757	128.183									Marine	Fish market	Maluku Islands
IRD BMF-640.2	Gino V Limmon, Jesaya A Pattikawa, Frederik Rijoly	06-Jan-2016	Indonesia	Maluku	Ambon Island	Ambon	Pasar ikan Arumbai	-3.68757	128.183									Marine	Fish market	Maluku Islands
IRD BMF-274.2	Gino V Limmon, Jesaya A Pattikawa, Frederik Rijoly	06-Jan-2016	Indonesia	Maluku	Ambon Island	Ambon	Pasar ikan Arumbai	-3.68757	128.183									Marine	Fish market	Maluku Islands
IRD BMF-490.2	Gino V Limmon, Jesaya A Pattikawa, Frederik Rijoly	06-Jan-2016	Indonesia	Maluku	Ambon Island	Ambon	Pasar ikan Arumbai	-3.68757	128.183									Marine	Fish market	Maluku Islands
IRD BMF-701.2	Gino V Limmon, Jesaya A Pattikawa, Frederik Rijoly	06-Jan-2016	Indonesia	Maluku	Ambon Island	Ambon	Pasar ikan Arumbai	-3.68757	128.183									Marine	Fish market	Maluku Islands
IRD BMF-637.2	Gino V Limmon, Jesaya A Pattikawa, Frederik Rijoly	06-Jan-2016	Indonesia	Maluku	Ambon Island	Ambon	Pasar ikan Arumbai	-3.68757	128.183									Marine	Fish market	Maluku Islands
IRD BMF-515.2	Gino V Limmon, Jesaya A Pattikawa, Frederik Rijoly	06-Jan-2016	Indonesia	Maluku	Ambon Island	Ambon	Pasar ikan Arumbai	-3.68757	128.183									Marine	Fish market	Maluku Islands
IRD BMF-393.2	Gino V Limmon, Jesaya A Pattikawa, Frederik Rijoly	06-Jan-2016	Indonesia	Maluku	Ambon Island	Ambon	Pasar ikan Arumbai	-3.68757	128.183									Marine	Fish market	Maluku Islands
IRD BMF-339.2	Gino V Limmon, Jesaya A Pattikawa, Frederik Rijoly	06-Jan-2016	Indonesia	Maluku	Ambon Island	Ambon	Pasar ikan Arumbai	-3.68757	128.183									Marine	Fish market	Maluku Islands
IRD BMF-484.2	Gino V Limmon, Jesaya A Pattikawa, Frederik Rijoly	06-Jan-2016	Indonesia	Maluku	Ambon Island	Ambon	Pasar ikan Arumbai	-3.68757	128.183									Marine	Fish market	Maluku Islands
IRD BMF-465.2	Gino V Limmon, Jesaya A Pattikawa, Frederik Rijoly	06-Jan-2016	Indonesia	Maluku	Ambon Island	Ambon	Pasar ikan Arumbai	-3.68757	128.183									Marine	Fish market	Maluku Islands
IRD BMF-432.2	Gino V Limmon, Jesaya A Pattikawa, Frederik Rijoly	06-Jan-2016	Indonesia	Maluku	Ambon Island	Ambon	Pasar ikan Arumbai	-3.68757	128.183									Marine	Fish market	Maluku Islands
IRD BMF-606.2	Gino V Limmon, Jesaya A Pattikawa, Frederik Rijoly	06-Jan-2016	Indonesia	Maluku	Ambon Island	Ambon	Pasar ikan Arumbai	-3.68757	128.183									Marine	Fish market	Maluku Islands
IRD BMF-132.2	Gino V Limmon, Jesaya A Pattikawa, Frederik Rijoly	06-Jan-2016	Indonesia	Maluku	Ambon Island	Ambon	Pasar ikan Arumbai	-3.68757	128.183									Marine	Fish market	Maluku Islands
IRD BMF-743.2	Gino V Limmon, Jesaya A Pattikawa, Frederik Rijoly	06-Jan-2016	Indonesia	Maluku	Ambon Island	Ambon	Pasar ikan Arumbai	-3.68757	128.183									Marine	Fish market	Maluku Islands
IRD BMF-390.2	Gino V Limmon, Jesaya A Pattikawa, Frederik Rijoly	06-Jan-2016	Indonesia	Maluku	Ambon Island	Ambon	Pasar ikan Arumbai	-3.68757	128.183									Marine	Fish market	Maluku Islands
IRD BMF-172.2	Gino V Limmon, Jesaya A Pattikawa, Frederik Rijoly	06-Jan-2016	Indonesia	Maluku	Ambon Island	Ambon	Pasar ikan Arumbai	-3.68757	128.183									Marine	Fish market	Maluku Islands
IRD BMF-480.2	Gino V Limmon, Jesaya A Pattikawa, Frederik Rijoly	06-Jan-2016	Indonesia	Maluku	Ambon Island	Ambon	Pasar ikan Arumbai	-3.68757	128.183									Marine	Fish market	Maluku Islands
IRD BMF-736.2	Gino V Limmon, Jesaya A Pattikawa, Frederik Rijoly	06-Jan-2016	Indonesia	Maluku	Ambon Island	Ambon	Pasar ikan Arumbai	-3.68757	128.183									Marine	Fish market	Maluku Islands
IRD BMF-18.2	Gino V Limmon, Jesaya A Pattikawa, Frederik Rijoly	06-Jan-2016	Indonesia	Maluku	Ambon Island	Ambon	Pasar ikan Arumbai	-3.68757	128.183									Marine	Fish market	Maluku Islands
IRD BMF-290.2	Gino V Limmon, Jesaya A Pattikawa, Frederik Rijoly	06-Jan-2016	Indonesia	Maluku	Ambon Island	Ambon	Pasar ikan Arumbai	-3.68757	128.183									Marine	Fish market	Maluku Islands
IRD BMF-730.2	Gino V Limmon, Jesaya A Pattikawa, Frederik Rijoly	06-Jan-2016	Indonesia	Maluku	Ambon Island	Ambon	Pasar ikan Arumbai	-3.68757	128.183									Marine	Fish market	Maluku Islands
IRD BMF-196.2	Gino V Limmon, Jesaya A Pattikawa, Frederik Rijoly	06-Jan-2016	Indonesia	Maluku	Ambon Island	Ambon	Pasar ikan Arumbai	-3.68757	128.183									Marine	Fish market	Maluku Islands
IRD BMF-257.2	Gino V Limmon, Jesaya A Pattikawa, Frederik Rijoly	06-Jan-2016	Indonesia	Maluku	Ambon Island	Ambon	Pasar ikan Arumbai	-3.68757	128.183									Marine	Fish market	Maluku Islands
IRD BMF-345.2	Gino V Limmon, Jesaya A Pattikawa, Frederik Rijoly	06-Jan-2016	Indonesia	Maluku	Ambon Island	Ambon	Pasar ikan Arumbai	-3.68757	128.183									Marine	Fish market	Maluku Islands
IRD BMF-180.2	Gino V Limmon, Jesaya A Pattikawa, Frederik Rijoly	06-Jan-2016	Indonesia	Maluku	Ambon Island	Ambon	Pasar ikan Arumbai	-3.68757	128.183									Marine	Fish market	Maluku Islands
IRD BMF-615.2	Gino V Limmon, Jesaya A Pattikawa, Frederik Rijoly	06-Jan-2016	Indonesia	Maluku	Ambon Island	Ambon	Pasar ikan Arumbai	-3.68757	128.183									Marine	Fish market	Maluku Islands
IRD BMF-399.2	Gino V Limmon, Jesaya A Pattikawa, Frederik Rijoly	06-Jan-2016	Indonesia	Maluku	Ambon Island	Ambon	Pasar ikan Arumbai	-3.68757	128.183									Marine	Fish market	Maluku Islands
IRD BMF-463.2	Gino V Limmon, Jesaya A Pattikawa, Frederik Rijoly	06-Jan-2016	Indonesia	Maluku	Ambon Island	Ambon	Pasar ikan Arumbai	-3.68757	128.183									Marine	Fish market	Maluku Islands
IRD BMF-51.2	Gino V Limmon, Jesaya A Pattikawa, Frederik Rijoly	06-Jan-2016	Indonesia	Maluku	Ambon Island	Ambon	Pasar ikan Arumbai	-3.68757	128.183									Marine	Fish market	Maluku Islands
IRD BMF-182.2	Gino V Limmon, Jesaya A Pattikawa, Frederik Rijoly	06-Jan-2016	Indonesia	Maluku	Ambon Island	Ambon	Pasar ikan Arumbai	-3.68757	128.183									Marine	Fish market	Maluku Islands
IRD BMF-330.2	Gino V Limmon, Jesaya A Pattikawa, Frederik Rijoly	06-Jan-2016	Indonesia	Maluku	Ambon Island	Ambon	Pasar ikan Arumbai	-3.68757	128.183									Marine	Fish market	Maluku Islands
IRD BMF-148.2	Gino V Limmon, Jesaya A Pattikawa, Frederik Rijoly	06-Jan-2016	Indonesia	Maluku	Ambon Island	Ambon	Pasar ikan Arumbai	-3.68757	128.183									Marine	Fish market	Maluku Islands
IRD BMF-677.2	Gino V Limmon, Jesaya A Pattikawa, Frederik Rijoly	06-Jan-2016	Indonesia	Maluku	Ambon Island	Ambon	Pasar ikan Arumbai	-3.68757	128.183									Marine	Fish market	Maluku Islands
IRD BMF-236.2	Gino V Limmon, Jesaya A Pattikawa, Frederik Rijoly	06-Jan-2016	Indonesia	Maluku	Ambon Island	Ambon	Pasar ikan Arumbai	-3.68757	128.183									Marine	Fish market	Maluku Islands
IRD BMF-414.2	Gino V Limmon, Jesaya A Pattikawa, Frederik Rijoly	06-Jan-2016	Indonesia	Maluku	Ambon Island	Ambon	Pasar ikan Arumbai	-3.68757	128.183									Marine	Fish market	Maluku Islands
IRD BMF-6.2	Gino V Limmon, Jesaya A Pattikawa, Frederik Rijoly	06-Jan-2016	Indonesia	Maluku	Ambon Island	Ambon	Pasar ikan Arumbai	-3.68757	128.183									Marine	Fish market	Maluku Islands
IRD BMF-291.2	Gino V Limmon, Jesaya A Pattikawa, Frederik Rijoly	06-Jan-2016	Indonesia	Maluku	Ambon Island	Ambon	Pasar ikan Arumbai	-3.68757	128.183									Marine	Fish market	Maluku Islands
IRD BMF-52.2	Gino V Limmon, Jesaya A Pattikawa, Frederik Rijoly	06-Jan-2016	Indonesia	Maluku	Ambon Island	Ambon	Pasar ikan Arumbai	-3.68757	128.183									Marine	Fish market	Maluku Islands
IRD BMF-72.2	Gino V Limmon, Jesaya A Pattikawa, Frederik Rijoly	06-Jan-2016	Indonesia	Maluku	Ambon Island	Ambon	Pasar ikan Arumbai	-3.68757	128.183									Marine	Fish market	Maluku Islands
IRD BMF-434.2	Gino V Limmon, Jesaya A Pattikawa, Frederik Rijoly	06-Jan-2016	Indonesia	Maluku	Ambon Island	Ambon	Pasar ikan Arumbai	-3.68757	128.183									Marine	Fish market	Maluku Islands
IRD BMF-69.2	Gino V Limmon, Jesaya A Pattikawa, Frederik Rijoly	06-Jan-2016	Indonesia	Maluku	Ambon Island	Ambon	Pasar ikan Arumbai	-3.68757	128.183									Marine	Fish market	Maluku Islands
IRD BMF-582.2	Gino V Limmon, Jesaya A Pattikawa, Frederik Rijoly	06-Jan-2016	Indonesia	Maluku	Ambon Island	Ambon	Pasar ikan Arumbai	-3.68757	128.183									Marine	Fish market	Maluku Islands
IRD BMF-761.2	Gino V Limmon, Jesaya A Pattikawa, Frederik Rijoly	06-Jan-2016	Indonesia	Maluku	Ambon Island	Ambon	Pasar ikan Arumbai	-3.68757	128.183									Marine	Fish market	Maluku Islands
IRD BMF-555.2	Gino V Limmon, Jesaya A Pattikawa, Frederik Rijoly	06-Jan-2016	Indonesia	Maluku	Ambon Island	Ambon	Pasar ikan Arumbai	-3.68757	128.183									Marine	Fish market	Maluku Islands
IRD BMF-303.2	Gino V Limmon, Jesaya A Pattikawa, Frederik Rijoly	06-Jan-2016	Indonesia	Maluku	Ambon Island	Ambon	Pasar ikan Arumbai	-3.68757	128.183									Marine	Fish market	Maluku Islands
IRD BMF-184.2	Gino V Limmon, Jesaya A Pattikawa, Frederik Rijoly	06-Jan-2016	Indonesia	Maluku	Ambon Island	Ambon	Pasar ikan Arumbai	-3.68757	128.183									Marine	Fish market	Maluku Islands
IRD BMF-41.2	Gino V Limmon, Jesaya A Pattikawa, Frederik Rijoly	06-Jan-2016	Indonesia	Maluku	Ambon Island	Ambon	Pasar ikan Arumbai	-3.68757	128.183									Marine	Fish market	Maluku Islands
IRD BMF-722.2	Gino V Limmon, Jesaya A Pattikawa, Frederik Rijoly	06-Jan-2016	Indonesia	Maluku	Ambon Island	Ambon	Pasar ikan Arumbai	-3.68757	128.183									Marine	Fish market	Maluku Islands
IRD BMF-101.2	Gino V Limmon, Jesaya A Pattikawa, Frederik Rijoly	06-Jan-2016	Indonesia	Maluku	Ambon Island	Ambon	Pasar ikan Arumbai	-3.68757	128.183									Marine	Fish market	Maluku Islands
IRD BMF-726.2	Gino V Limmon, Jesaya A Pattikawa, Frederik Rijoly	06-Jan-2016	Indonesia	Maluku	Ambon Island	Ambon	Pasar ikan Arumbai	-3.68757	128.183									Marine	Fish market	Maluku Islands
IRD BMF-653.2	Gino V Limmon, Jesaya A Pattikawa, Frederik Rijoly	06-Jan-2016	Indonesia	Maluku	Ambon Island	Ambon	Pasar ikan Arumbai	-3.68757	128.183									Marine	Fish market	Maluku Islands
IRD BMF-591.2	Gino V Limmon, Jesaya A Pattikawa, Frederik Rijoly	06-Jan-2016	Indonesia	Maluku	Ambon Island	Ambon	Pasar ikan Arumbai	-3.68757	128.183									Marine	Fish market	Maluku Islands
IRD BMF-516.2	Gino V Limmon, Jesaya A Pattikawa, Frederik Rijoly	06-Jan-2016	Indonesia	Maluku	Ambon Island	Ambon	Pasar ikan Arumbai	-3.68757	128.183									Marine	Fish market	Maluku Islands
IRD BMF-317.2	Gino V Limmon, Jesaya A Pattikawa, Frederik Rijoly	06-Jan-2016	Indonesia	Maluku	Ambon Island	Ambon	Pasar ikan Arumbai	-3.68757	128.183									Marine	Fish market	Maluku Islands
IRD BMF-485.2	Gino V Limmon, Jesaya A Pattikawa, Frederik Rijoly	06-Jan-2016	Indonesia	Maluku	Ambon Island	Ambon	Pasar ikan Arumbai	-3.68757	128.183									Marine	Fish market	Maluku Islands
IRD BMF-161.2	Gino V Limmon, Jesaya A Pattikawa, Frederik Rijoly	06-Jan-2016	Indonesia	Maluku	Ambon Island	Ambon	Pasar ikan Arumbai	-3.68757	128.183									Marine	Fish market	Maluku Islands
IRD BMF-16.2	Gino V Limmon, Jesaya A Pattikawa, Frederik Rijoly	06-Jan-2016	Indonesia	Maluku	Ambon Island	Ambon	Pasar ikan Arumbai	-3.68757	128.183									Marine	Fish market	Maluku Islands
IRD BMF-636.2	Gino V Limmon, Jesaya A Pattikawa, Frederik Rijoly	06-Jan-2016	Indonesia	Maluku	Ambon Island	Ambon	Pasar ikan Arumbai	-3.68757	128.183									Marine	Fish market	Maluku Islands
IRD BMF-489.2	Gino V Limmon, Jesaya A Pattikawa, Frederik Rijoly	06-Jan-2016	Indonesia	Maluku	Ambon Island	Ambon	Pasar ikan Arumbai	-3.68757	128.183									Marine	Fish market	Maluku Islands
IRD BMF-554.2	Gino V Limmon, Jesaya A Pattikawa, Frederik Rijoly	06-Jan-2016	Indonesia	Maluku	Ambon Island	Ambon	Pasar ikan Arumbai	-3.68757	128.183									Marine	Fish market	Maluku Islands
IRD BMF-509.2	Gino V Limmon, Jesaya A Pattikawa, Frederik Rijoly	06-Jan-2016	Indonesia	Maluku	Ambon Island	Ambon	Pasar ikan Arumbai	-3.68757	128.183									Marine	Fish market	Maluku Islands
IRD BMF-116.2	Gino V Limmon, Jesaya A Pattikawa, Frederik Rijoly	06-Jan-2016	Indonesia	Maluku	Ambon Island	Ambon	Pasar ikan Arumbai	-3.68757	128.183									Marine	Fish market	Maluku Islands
IRD BMF-560.2	Gino V Limmon, Jesaya A Pattikawa, Frederik Rijoly	06-Jan-2016	Indonesia	Maluku	Ambon Island	Ambon	Pasar ikan Arumbai	-3.68757	128.183									Marine	Fish market	Maluku Islands
IRD BMF-30.2	Gino V Limmon, Jesaya A Pattikawa, Frederik Rijoly	06-Jan-2016	Indonesia	Maluku	Ambon Island	Ambon	Pasar ikan Arumbai	-3.68757	128.183									Marine	Fish market	Maluku Islands
IRD BMF-576.2	Gino V Limmon, Jesaya A Pattikawa, Frederik Rijoly	06-Jan-2016	Indonesia	Maluku	Ambon Island	Ambon	Pasar ikan Arumbai	-3.68757	128.183									Marine	Fish market	Maluku Islands
IRD BMF-54.2	Gino V Limmon, Jesaya A Pattikawa, Frederik Rijoly	06-Jan-2016	Indonesia	Maluku	Ambon Island	Ambon	Pasar ikan Arumbai	-3.68757	128.183									Marine	Fish market	Maluku Islands
IRD BMF-600.2	Gino V Limmon, Jesaya A Pattikawa, Frederik Rijoly	06-Jan-2016	Indonesia	Maluku	Ambon Island	Ambon	Pasar ikan Arumbai	-3.68757	128.183									Marine	Fish market	Maluku Islands
IRD BMF-664.2	Gino V Limmon, Jesaya A Pattikawa, Frederik Rijoly	06-Jan-2016	Indonesia	Maluku	Ambon Island	Ambon	Pasar ikan Arumbai	-3.68757	128.183									Marine	Fish market	Maluku Islands
IRD BMF-652.2	Gino V Limmon, Jesaya A Pattikawa, Frederik Rijoly	06-Jan-2016	Indonesia	Maluku	Ambon Island	Ambon	Pasar ikan Arumbai	-3.68757	128.183									Marine	Fish market	Maluku Islands
IRD BMF-481.2	Gino V Limmon, Jesaya A Pattikawa, Frederik Rijoly	06-Jan-2016	Indonesia	Maluku	Ambon Island	Ambon	Pasar ikan Arumbai	-3.68757	128.183									Marine	Fish market	Maluku Islands
IRD BMF-45.2	Gino V Limmon, Jesaya A Pattikawa, Frederik Rijoly	06-Jan-2016	Indonesia	Maluku	Ambon Island	Ambon	Pasar ikan Arumbai	-3.68757	128.183									Marine	Fish market	Maluku Islands
IRD BMF-673.2	Gino V Limmon, Jesaya A Pattikawa, Frederik Rijoly	06-Jan-2016	Indonesia	Maluku	Ambon Island	Ambon	Pasar ikan Arumbai	-3.68757	128.183									Marine	Fish market	Maluku Islands
IRD BMF-436.2	Gino V Limmon, Jesaya A Pattikawa, Frederik Rijoly	06-Jan-2016	Indonesia	Maluku	Ambon Island	Ambon	Pasar ikan Arumbai	-3.68757	128.183									Marine	Fish market	Maluku Islands
IRD BMF-495.2	Gino V Limmon, Jesaya A Pattikawa, Frederik Rijoly	06-Jan-2016	Indonesia	Maluku	Ambon Island	Ambon	Pasar ikan Arumbai	-3.68757	128.183									Marine	Fish market	Maluku Islands
IRD BMF-311.2	Gino V Limmon, Jesaya A Pattikawa, Frederik Rijoly	06-Jan-2016	Indonesia	Maluku	Ambon Island	Ambon	Pasar ikan Arumbai	-3.68757	128.183									Marine	Fish market	Maluku Islands
IRD BMF-668.2	Gino V Limmon, Jesaya A Pattikawa, Frederik Rijoly	06-Jan-2016	Indonesia	Maluku	Ambon Island	Ambon	Pasar ikan Arumbai	-3.68757	128.183									Marine	Fish market	Maluku Islands
IRD BMF-688.2	Gino V Limmon, Jesaya A Pattikawa, Frederik Rijoly	06-Jan-2016	Indonesia	Maluku	Ambon Island	Ambon	Pasar ikan Arumbai	-3.68757	128.183									Marine	Fish market	Maluku Islands
IRD BMF-301.2	Gino V Limmon, Jesaya A Pattikawa, Frederik Rijoly	06-Jan-2016	Indonesia	Maluku	Ambon Island	Ambon	Pasar ikan Arumbai	-3.68757	128.183									Marine	Fish market	Maluku Islands
IRD BMF-55.2	Gino V Limmon, Jesaya A Pattikawa, Frederik Rijoly	06-Jan-2016	Indonesia	Maluku	Ambon Island	Ambon	Pasar ikan Arumbai	-3.68757	128.183									Marine	Fish market	Maluku Islands
IRD BMF-119.2	Gino V Limmon, Jesaya A Pattikawa, Frederik Rijoly	06-Jan-2016	Indonesia	Maluku	Ambon Island	Ambon	Pasar ikan Arumbai	-3.68757	128.183									Marine	Fish market	Maluku Islands
IRD BMF-12.2	Gino V Limmon, Jesaya A Pattikawa, Frederik Rijoly	06-Jan-2016	Indonesia	Maluku	Ambon Island	Ambon	Pasar ikan Arumbai	-3.68757	128.183									Marine	Fish market	Maluku Islands
IRD BMF-22.2	Gino V Limmon, Jesaya A Pattikawa, Frederik Rijoly	06-Jan-2016	Indonesia	Maluku	Ambon Island	Ambon	Pasar ikan Arumbai	-3.68757	128.183									Marine	Fish market	Maluku Islands
IRD BMF-691.2	Gino V Limmon, Jesaya A Pattikawa, Frederik Rijoly	06-Jan-2016	Indonesia	Maluku	Ambon Island	Ambon	Pasar ikan Arumbai	-3.68757	128.183									Marine	Fish market	Maluku Islands
IRD BMF-13.2	Gino V Limmon, Jesaya A Pattikawa, Frederik Rijoly	06-Jan-2016	Indonesia	Maluku	Ambon Island	Ambon	Pasar ikan Arumbai	-3.68757	128.183									Marine	Fish market	Maluku Islands
IRD BMF-430.2	Gino V Limmon, Jesaya A Pattikawa, Frederik Rijoly	06-Jan-2016	Indonesia	Maluku	Ambon Island	Ambon	Pasar ikan Arumbai	-3.68757	128.183									Marine	Fish market	Maluku Islands
IRD BMF-358.2	Gino V Limmon, Jesaya A Pattikawa, Frederik Rijoly	06-Jan-2016	Indonesia	Maluku	Ambon Island	Ambon	Pasar ikan Arumbai	-3.68757	128.183									Marine	Fish market	Maluku Islands
IRD BMF-228.2	Gino V Limmon, Jesaya A Pattikawa, Frederik Rijoly	06-Jan-2016	Indonesia	Maluku	Ambon Island	Ambon	Pasar ikan Arumbai	-3.68757	128.183									Marine	Fish market	Maluku Islands
IRD BMF-404.2	Gino V Limmon, Jesaya A Pattikawa, Frederik Rijoly	06-Jan-2016	Indonesia	Maluku	Ambon Island	Ambon	Pasar ikan Arumbai	-3.68757	128.183									Marine	Fish market	Maluku Islands
IRD BMF-418.2	Gino V Limmon, Jesaya A Pattikawa, Frederik Rijoly	06-Jan-2016	Indonesia	Maluku	Ambon Island	Ambon	Pasar ikan Arumbai	-3.68757	128.183									Marine	Fish market	Maluku Islands
IRD BMF-31.2	Gino V Limmon, Jesaya A Pattikawa, Frederik Rijoly	06-Jan-2016	Indonesia	Maluku	Ambon Island	Ambon	Pasar ikan Arumbai	-3.68757	128.183									Marine	Fish market	Maluku Islands
IRD BMF-209.2	Gino V Limmon, Jesaya A Pattikawa, Frederik Rijoly	06-Jan-2016	Indonesia	Maluku	Ambon Island	Ambon	Pasar ikan Arumbai	-3.68757	128.183									Marine	Fish market	Maluku Islands
IRD BMF-76.2	Gino V Limmon, Jesaya A Pattikawa, Frederik Rijoly	06-Jan-2016	Indonesia	Maluku	Ambon Island	Ambon	Pasar ikan Arumbai	-3.68757	128.183									Marine	Fish market	Maluku Islands
IRD BMF-413.2	Gino V Limmon, Jesaya A Pattikawa, Frederik Rijoly	06-Jan-2016	Indonesia	Maluku	Ambon Island	Ambon	Pasar ikan Arumbai	-3.68757	128.183									Marine	Fish market	Maluku Islands
IRD BMF-129.2	Gino V Limmon, Jesaya A Pattikawa, Frederik Rijoly	06-Jan-2016	Indonesia	Maluku	Ambon Island	Ambon	Pasar ikan Arumbai	-3.68757	128.183									Marine	Fish market	Maluku Islands
IRD BMF-744.2	Gino V Limmon, Jesaya A Pattikawa, Frederik Rijoly	06-Jan-2016	Indonesia	Maluku	Ambon Island	Ambon	Pasar ikan Arumbai	-3.68757	128.183									Marine	Fish market	Maluku Islands
IRD BMF-394.2	Gino V Limmon, Jesaya A Pattikawa, Frederik Rijoly	06-Jan-2016	Indonesia	Maluku	Ambon Island	Ambon	Pasar ikan Arumbai	-3.68757	128.183									Marine	Fish market	Maluku Islands
IRD BMF-298.2	Gino V Limmon, Jesaya A Pattikawa, Frederik Rijoly	06-Jan-2016	Indonesia	Maluku	Ambon Island	Ambon	Pasar ikan Arumbai	-3.68757	128.183									Marine	Fish market	Maluku Islands
IRD BMF-525.2	Gino V Limmon, Jesaya A Pattikawa, Frederik Rijoly	06-Jan-2016	Indonesia	Maluku	Ambon Island	Ambon	Pasar ikan Arumbai	-3.68757	128.183									Marine	Fish market	Maluku Islands
IRD BMF-425.2	Gino V Limmon, Jesaya A Pattikawa, Frederik Rijoly	06-Jan-2016	Indonesia	Maluku	Ambon Island	Ambon	Pasar ikan Arumbai	-3.68757	128.183									Marine	Fish market	Maluku Islands
IRD BMF-8.2	Gino V Limmon, Jesaya A Pattikawa, Frederik Rijoly	06-Jan-2016	Indonesia	Maluku	Ambon Island	Ambon	Pasar ikan Arumbai	-3.68757	128.183									Marine	Fish market	Maluku Islands
IRD BMF-395.2	Gino V Limmon, Jesaya A Pattikawa, Frederik Rijoly	06-Jan-2016	Indonesia	Maluku	Ambon Island	Ambon	Pasar ikan Arumbai	-3.68757	128.183									Marine	Fish market	Maluku Islands
IRD BMF-156.2	Gino V Limmon, Jesaya A Pattikawa, Frederik Rijoly	06-Jan-2016	Indonesia	Maluku	Ambon Island	Ambon	Pasar ikan Arumbai	-3.68757	128.183									Marine	Fish market	Maluku Islands
IRD BMF-325.2	Gino V Limmon, Jesaya A Pattikawa, Frederik Rijoly	06-Jan-2016	Indonesia	Maluku	Ambon Island	Ambon	Pasar ikan Arumbai	-3.68757	128.183									Marine	Fish market	Maluku Islands
IRD BMF-766.2	Gino V Limmon, Jesaya A Pattikawa, Frederik Rijoly	06-Jan-2016	Indonesia	Maluku	Ambon Island	Ambon	Pasar ikan Arumbai	-3.68757	128.183									Marine	Fish market	Maluku Islands
IRD BMF-472.2	Gino V Limmon, Jesaya A Pattikawa, Frederik Rijoly	06-Jan-2016	Indonesia	Maluku	Ambon Island	Ambon	Pasar ikan Arumbai	-3.68757	128.183									Marine	Fish market	Maluku Islands
IRD BMF-82.2	Gino V Limmon, Jesaya A Pattikawa, Frederik Rijoly	06-Jan-2016	Indonesia	Maluku	Ambon Island	Ambon	Pasar ikan Arumbai	-3.68757	128.183									Marine	Fish market	Maluku Islands
IRD BMF-737.2	Gino V Limmon, Jesaya A Pattikawa, Frederik Rijoly	06-Jan-2016	Indonesia	Maluku	Ambon Island	Ambon	Pasar ikan Arumbai	-3.68757	128.183									Marine	Fish market	Maluku Islands
IRD BMF-103.2	Gino V Limmon, Jesaya A Pattikawa, Frederik Rijoly	06-Jan-2016	Indonesia	Maluku	Ambon Island	Ambon	Pasar ikan Arumbai	-3.68757	128.183									Marine	Fish market	Maluku Islands
IRD BMF-759.2	Gino V Limmon, Jesaya A Pattikawa, Frederik Rijoly	06-Jan-2016	Indonesia	Maluku	Ambon Island	Ambon	Pasar ikan Arumbai	-3.68757	128.183									Marine	Fish market	Maluku Islands
IRD BMF-487.2	Gino V Limmon, Jesaya A Pattikawa, Frederik Rijoly	06-Jan-2016	Indonesia	Maluku	Ambon Island	Ambon	Pasar ikan Arumbai	-3.68757	128.183									Marine	Fish market	Maluku Islands
IRD BMF-192.2	Gino V Limmon, Jesaya A Pattikawa, Frederik Rijoly	06-Jan-2016	Indonesia	Maluku	Ambon Island	Ambon	Pasar ikan Arumbai	-3.68757	128.183									Marine	Fish market	Maluku Islands
IRD BMF-270.2	Gino V Limmon, Jesaya A Pattikawa, Frederik Rijoly	06-Jan-2016	Indonesia	Maluku	Ambon Island	Ambon	Pasar ikan Arumbai	-3.68757	128.183									Marine	Fish market	Maluku Islands
IRD BMF-629.2	Gino V Limmon, Jesaya A Pattikawa, Frederik Rijoly	06-Jan-2016	Indonesia	Maluku	Ambon Island	Ambon	Pasar ikan Arumbai	-3.68757	128.183									Marine	Fish market	Maluku Islands
IRD BMF-687.2	Gino V Limmon, Jesaya A Pattikawa, Frederik Rijoly	06-Jan-2016	Indonesia	Maluku	Ambon Island	Ambon	Pasar ikan Arumbai	-3.68757	128.183									Marine	Fish market	Maluku Islands
IRD BMF-165.2	Gino V Limmon, Jesaya A Pattikawa, Frederik Rijoly	06-Jan-2016	Indonesia	Maluku	Ambon Island	Ambon	Pasar ikan Arumbai	-3.68757	128.183									Marine	Fish market	Maluku Islands
IRD BMF-232.2	Gino V Limmon, Jesaya A Pattikawa, Frederik Rijoly	06-Jan-2016	Indonesia	Maluku	Ambon Island	Ambon	Pasar ikan Arumbai	-3.68757	128.183									Marine	Fish market	Maluku Islands
IRD BMF-632.2	Gino V Limmon, Jesaya A Pattikawa, Frederik Rijoly	06-Jan-2016	Indonesia	Maluku	Ambon Island	Ambon	Pasar ikan Arumbai	-3.68757	128.183									Marine	Fish market	Maluku Islands
IRD BMF-147.2	Gino V Limmon, Jesaya A Pattikawa, Frederik Rijoly	06-Jan-2016	Indonesia	Maluku	Ambon Island	Ambon	Pasar ikan Arumbai	-3.68757	128.183									Marine	Fish market	Maluku Islands
IRD BMF-769.2	Gino V Limmon, Jesaya A Pattikawa, Frederik Rijoly	06-Jan-2016	Indonesia	Maluku	Ambon Island	Ambon	Pasar ikan Arumbai	-3.68757	128.183									Marine	Fish market	Maluku Islands
IRD BMF-557.2	Gino V Limmon, Jesaya A Pattikawa, Frederik Rijoly	06-Jan-2016	Indonesia	Maluku	Ambon Island	Ambon	Pasar ikan Arumbai	-3.68757	128.183									Marine	Fish market	Maluku Islands
IRD BMF-741.2	Gino V Limmon, Jesaya A Pattikawa, Frederik Rijoly	06-Jan-2016	Indonesia	Maluku	Ambon Island	Ambon	Pasar ikan Arumbai	-3.68757	128.183									Marine	Fish market	Maluku Islands
IRD BMF-144.2	Gino V Limmon, Jesaya A Pattikawa, Frederik Rijoly	06-Jan-2016	Indonesia	Maluku	Ambon Island	Ambon	Pasar ikan Arumbai	-3.68757	128.183									Marine	Fish market	Maluku Islands
IRD BMF-329.2	Gino V Limmon, Jesaya A Pattikawa, Frederik Rijoly	06-Jan-2016	Indonesia	Maluku	Ambon Island	Ambon	Pasar ikan Arumbai	-3.68757	128.183									Marine	Fish market	Maluku Islands
IRD BMF-100.2	Gino V Limmon, Jesaya A Pattikawa, Frederik Rijoly	06-Jan-2016	Indonesia	Maluku	Ambon Island	Ambon	Pasar ikan Arumbai	-3.68757	128.183									Marine	Fish market	Maluku Islands
IRD BMF-36.2	Gino V Limmon, Jesaya A Pattikawa, Frederik Rijoly	06-Jan-2016	Indonesia	Maluku	Ambon Island	Ambon	Pasar ikan Arumbai	-3.68757	128.183									Marine	Fish market	Maluku Islands
IRD BMF-195.2	Gino V Limmon, Jesaya A Pattikawa, Frederik Rijoly	06-Jan-2016	Indonesia	Maluku	Ambon Island	Ambon	Pasar ikan Arumbai	-3.68757	128.183									Marine	Fish market	Maluku Islands
IRD BMF-59.2	Gino V Limmon, Jesaya A Pattikawa, Frederik Rijoly	06-Jan-2016	Indonesia	Maluku	Ambon Island	Ambon	Pasar ikan Arumbai	-3.68757	128.183									Marine	Fish market	Maluku Islands
IRD BMF-401.2	Gino V Limmon, Jesaya A Pattikawa, Frederik Rijoly	06-Jan-2016	Indonesia	Maluku	Ambon Island	Ambon	Pasar ikan Arumbai	-3.68757	128.183									Marine	Fish market	Maluku Islands
IRD BMF-583.2	Gino V Limmon, Jesaya A Pattikawa, Frederik Rijoly	06-Jan-2016	Indonesia	Maluku	Ambon Island	Ambon	Pasar ikan Arumbai	-3.68757	128.183									Marine	Fish market	Maluku Islands
IRD BMF-77.2	Gino V Limmon, Jesaya A Pattikawa, Frederik Rijoly	06-Jan-2016	Indonesia	Maluku	Ambon Island	Ambon	Pasar ikan Arumbai	-3.68757	128.183									Marine	Fish market	Maluku Islands
IRD BMF-71.2	Gino V Limmon, Jesaya A Pattikawa, Frederik Rijoly	06-Jan-2016	Indonesia	Maluku	Ambon Island	Ambon	Pasar ikan Arumbai	-3.68757	128.183									Marine	Fish market	Maluku Islands
IRD BMF-442.2	Gino V Limmon, Jesaya A Pattikawa, Frederik Rijoly	06-Jan-2016	Indonesia	Maluku	Ambon Island	Ambon	Pasar ikan Arumbai	-3.68757	128.183									Marine	Fish market	Maluku Islands
IRD BMF-185.2	Gino V Limmon, Jesaya A Pattikawa, Frederik Rijoly	06-Jan-2016	Indonesia	Maluku	Ambon Island	Ambon	Pasar ikan Arumbai	-3.68757	128.183									Marine	Fish market	Maluku Islands
IRD BMF-231.2	Gino V Limmon, Jesaya A Pattikawa, Frederik Rijoly	06-Jan-2016	Indonesia	Maluku	Ambon Island	Ambon	Pasar ikan Arumbai	-3.68757	128.183									Marine	Fish market	Maluku Islands
IRD BMF-28.2	Gino V Limmon, Jesaya A Pattikawa, Frederik Rijoly	06-Jan-2016	Indonesia	Maluku	Ambon Island	Ambon	Pasar ikan Arumbai	-3.68757	128.183									Marine	Fish market	Maluku Islands
IRD BMF-410.2	Gino V Limmon, Jesaya A Pattikawa, Frederik Rijoly	06-Jan-2016	Indonesia	Maluku	Ambon Island	Ambon	Pasar ikan Arumbai	-3.68757	128.183									Marine	Fish market	Maluku Islands
IRD BMF-175.2	Gino V Limmon, Jesaya A Pattikawa, Frederik Rijoly	06-Jan-2016	Indonesia	Maluku	Ambon Island	Ambon	Pasar ikan Arumbai	-3.68757	128.183									Marine	Fish market	Maluku Islands
IRD BMF-745.2	Gino V Limmon, Jesaya A Pattikawa, Frederik Rijoly	06-Jan-2016	Indonesia	Maluku	Ambon Island	Ambon	Pasar ikan Arumbai	-3.68757	128.183									Marine	Fish market	Maluku Islands
IRD BMF-479.2	Gino V Limmon, Jesaya A Pattikawa, Frederik Rijoly	06-Jan-2016	Indonesia	Maluku	Ambon Island	Ambon	Pasar ikan Arumbai	-3.68757	128.183									Marine	Fish market	Maluku Islands
IRD BMF-651.2	Gino V Limmon, Jesaya A Pattikawa, Frederik Rijoly	06-Jan-2016	Indonesia	Maluku	Ambon Island	Ambon	Pasar ikan Arumbai	-3.68757	128.183									Marine	Fish market	Maluku Islands
IRD BMF-247.2	Gino V Limmon, Jesaya A Pattikawa, Frederik Rijoly	06-Jan-2016	Indonesia	Maluku	Ambon Island	Ambon	Pasar ikan Arumbai	-3.68757	128.183									Marine	Fish market	Maluku Islands
IRD BMF-733.2	Gino V Limmon, Jesaya A Pattikawa, Frederik Rijoly	06-Jan-2016	Indonesia	Maluku	Ambon Island	Ambon	Pasar ikan Arumbai	-3.68757	128.183									Marine	Fish market	Maluku Islands
IRD BMF-61.2	Gino V Limmon, Jesaya A Pattikawa, Frederik Rijoly	06-Jan-2016	Indonesia	Maluku	Ambon Island	Ambon	Pasar ikan Arumbai	-3.68757	128.183									Marine	Fish market	Maluku Islands
IRD BMF-508.2	Gino V Limmon, Jesaya A Pattikawa, Frederik Rijoly	06-Jan-2016	Indonesia	Maluku	Ambon Island	Ambon	Pasar ikan Arumbai	-3.68757	128.183									Marine	Fish market	Maluku Islands
IRD BMF-181.2	Gino V Limmon, Jesaya A Pattikawa, Frederik Rijoly	06-Jan-2016	Indonesia	Maluku	Ambon Island	Ambon	Pasar ikan Arumbai	-3.68757	128.183									Marine	Fish market	Maluku Islands
IRD BMF-505.2	Gino V Limmon, Jesaya A Pattikawa, Frederik Rijoly	06-Jan-2016	Indonesia	Maluku	Ambon Island	Ambon	Pasar ikan Arumbai	-3.68757	128.183									Marine	Fish market	Maluku Islands
IRD BMF-431.2	Gino V Limmon, Jesaya A Pattikawa, Frederik Rijoly	06-Jan-2016	Indonesia	Maluku	Ambon Island	Ambon	Pasar ikan Arumbai	-3.68757	128.183									Marine	Fish market	Maluku Islands
IRD BMF-259.2	Gino V Limmon, Jesaya A Pattikawa, Frederik Rijoly	06-Jan-2016	Indonesia	Maluku	Ambon Island	Ambon	Pasar ikan Arumbai	-3.68757	128.183									Marine	Fish market	Maluku Islands
IRD BMF-723.2	Gino V Limmon, Jesaya A Pattikawa, Frederik Rijoly	06-Jan-2016	Indonesia	Maluku	Ambon Island	Ambon	Pasar ikan Arumbai	-3.68757	128.183									Marine	Fish market	Maluku Islands
IRD BMF-256.2	Gino V Limmon, Jesaya A Pattikawa, Frederik Rijoly	06-Jan-2016	Indonesia	Maluku	Ambon Island	Ambon	Pasar ikan Arumbai	-3.68757	128.183									Marine	Fish market	Maluku Islands
IRD BMF-310.2	Gino V Limmon, Jesaya A Pattikawa, Frederik Rijoly	06-Jan-2016	Indonesia	Maluku	Ambon Island	Ambon	Pasar ikan Arumbai	-3.68757	128.183									Marine	Fish market	Maluku Islands
IRD BMF-417.2	Gino V Limmon, Jesaya A Pattikawa, Frederik Rijoly	06-Jan-2016	Indonesia	Maluku	Ambon Island	Ambon	Pasar ikan Arumbai	-3.68757	128.183									Marine	Fish market	Maluku Islands
IRD BMF-229.2	Gino V Limmon, Jesaya A Pattikawa, Frederik Rijoly	06-Jan-2016	Indonesia	Maluku	Ambon Island	Ambon	Pasar ikan Arumbai	-3.68757	128.183									Marine	Fish market	Maluku Islands
IRD BMF-177.2	Gino V Limmon, Jesaya A Pattikawa, Frederik Rijoly	06-Jan-2016	Indonesia	Maluku	Ambon Island	Ambon	Pasar ikan Arumbai	-3.68757	128.183									Marine	Fish market	Maluku Islands
IRD BMF-628.2	Gino V Limmon, Jesaya A Pattikawa, Frederik Rijoly	06-Jan-2016	Indonesia	Maluku	Ambon Island	Ambon	Pasar ikan Arumbai	-3.68757	128.183									Marine	Fish market	Maluku Islands
IRD BMF-398.2	Gino V Limmon, Jesaya A Pattikawa, Frederik Rijoly	06-Jan-2016	Indonesia	Maluku	Ambon Island	Ambon	Pasar ikan Arumbai	-3.68757	128.183									Marine	Fish market	Maluku Islands
IRD BMF-297.2	Gino V Limmon, Jesaya A Pattikawa, Frederik Rijoly	06-Jan-2016	Indonesia	Maluku	Ambon Island	Ambon	Pasar ikan Arumbai	-3.68757	128.183									Marine	Fish market	Maluku Islands
IRD BMF-466.2	Gino V Limmon, Jesaya A Pattikawa, Frederik Rijoly	06-Jan-2016	Indonesia	Maluku	Ambon Island	Ambon	Pasar ikan Arumbai	-3.68757	128.183									Marine	Fish market	Maluku Islands
IRD BMF-727.2	Gino V Limmon, Jesaya A Pattikawa, Frederik Rijoly	06-Jan-2016	Indonesia	Maluku	Ambon Island	Ambon	Pasar ikan Arumbai	-3.68757	128.183									Marine	Fish market	Maluku Islands
IRD BMF-470.2	Gino V Limmon, Jesaya A Pattikawa, Frederik Rijoly	06-Jan-2016	Indonesia	Maluku	Ambon Island	Ambon	Pasar ikan Arumbai	-3.68757	128.183									Marine	Fish market	Maluku Islands
IRD BMF-211.2	Gino V Limmon, Jesaya A Pattikawa, Frederik Rijoly	06-Jan-2016	Indonesia	Maluku	Ambon Island	Ambon	Pasar ikan Arumbai	-3.68757	128.183									Marine	Fish market	Maluku Islands
IRD BMF-605.2	Gino V Limmon, Jesaya A Pattikawa, Frederik Rijoly	06-Jan-2016	Indonesia	Maluku	Ambon Island	Ambon	Pasar ikan Arumbai	-3.68757	128.183									Marine	Fish market	Maluku Islands
IRD BMF-141.2	Gino V Limmon, Jesaya A Pattikawa, Frederik Rijoly	06-Jan-2016	Indonesia	Maluku	Ambon Island	Ambon	Pasar ikan Arumbai	-3.68757	128.183									Marine	Fish market	Maluku Islands
IRD BMF-512.2	Gino V Limmon, Jesaya A Pattikawa, Frederik Rijoly	06-Jan-2016	Indonesia	Maluku	Ambon Island	Ambon	Pasar ikan Arumbai	-3.68757	128.183									Marine	Fish market	Maluku Islands
IRD BMF-504.2	Gino V Limmon, Jesaya A Pattikawa, Frederik Rijoly	06-Jan-2016	Indonesia	Maluku	Ambon Island	Ambon	Pasar ikan Arumbai	-3.68757	128.183									Marine	Fish market	Maluku Islands
IRD BMF-260.2	Gino V Limmon, Jesaya A Pattikawa, Frederik Rijoly	06-Jan-2016	Indonesia	Maluku	Ambon Island	Ambon	Pasar ikan Arumbai	-3.68757	128.183									Marine	Fish market	Maluku Islands
IRD BMF-47.2	Gino V Limmon, Jesaya A Pattikawa, Frederik Rijoly	06-Jan-2016	Indonesia	Maluku	Ambon Island	Ambon	Pasar ikan Arumbai	-3.68757	128.183									Marine	Fish market	Maluku Islands
IRD BMF-344.2	Gino V Limmon, Jesaya A Pattikawa, Frederik Rijoly	06-Jan-2016	Indonesia	Maluku	Ambon Island	Ambon	Pasar ikan Arumbai	-3.68757	128.183									Marine	Fish market	Maluku Islands
IRD BMF-314.2	Gino V Limmon, Jesaya A Pattikawa, Frederik Rijoly	06-Jan-2016	Indonesia	Maluku	Ambon Island	Ambon	Pasar ikan Arumbai	-3.68757	128.183									Marine	Fish market	Maluku Islands
IRD BMF-728.2	Gino V Limmon, Jesaya A Pattikawa, Frederik Rijoly	06-Jan-2016	Indonesia	Maluku	Ambon Island	Ambon	Pasar ikan Arumbai	-3.68757	128.183									Marine	Fish market	Maluku Islands
IRD BMF-699.2	Gino V Limmon, Jesaya A Pattikawa, Frederik Rijoly	06-Jan-2016	Indonesia	Maluku	Ambon Island	Ambon	Pasar ikan Arumbai	-3.68757	128.183									Marine	Fish market	Maluku Islands
IRD BMF-619.2	Gino V Limmon, Jesaya A Pattikawa, Frederik Rijoly	06-Jan-2016	Indonesia	Maluku	Ambon Island	Ambon	Pasar ikan Arumbai	-3.68757	128.183									Marine	Fish market	Maluku Islands
IRD BMF-112.2	Gino V Limmon, Jesaya A Pattikawa, Frederik Rijoly	06-Jan-2016	Indonesia	Maluku	Ambon Island	Ambon	Pasar ikan Arumbai	-3.68757	128.183									Marine	Fish market	Maluku Islands
IRD BMF-455.2	Gino V Limmon, Jesaya A Pattikawa, Frederik Rijoly	06-Jan-2016	Indonesia	Maluku	Ambon Island	Ambon	Pasar ikan Arumbai	-3.68757	128.183									Marine	Fish market	Maluku Islands
IRD BMF-171.2	Gino V Limmon, Jesaya A Pattikawa, Frederik Rijoly	06-Jan-2016	Indonesia	Maluku	Ambon Island	Ambon	Pasar ikan Arumbai	-3.68757	128.183									Marine	Fish market	Maluku Islands
IRD BMF-627.2	Gino V Limmon, Jesaya A Pattikawa, Frederik Rijoly	06-Jan-2016	Indonesia	Maluku	Ambon Island	Ambon	Pasar ikan Arumbai	-3.68757	128.183									Marine	Fish market	Maluku Islands
IRD BMF-5.2	Gino V Limmon, Jesaya A Pattikawa, Frederik Rijoly	06-Jan-2016	Indonesia	Maluku	Ambon Island	Ambon	Pasar ikan Arumbai	-3.68757	128.183									Marine	Fish market	Maluku Islands
IRD BMF-634.2	Gino V Limmon, Jesaya A Pattikawa, Frederik Rijoly	06-Jan-2016	Indonesia	Maluku	Ambon Island	Ambon	Pasar ikan Arumbai	-3.68757	128.183									Marine	Fish market	Maluku Islands
IRD BMF-40.2	Gino V Limmon, Jesaya A Pattikawa, Frederik Rijoly	06-Jan-2016	Indonesia	Maluku	Ambon Island	Ambon	Pasar ikan Arumbai	-3.68757	128.183									Marine	Fish market	Maluku Islands
IRD BMF-114.2	Gino V Limmon, Jesaya A Pattikawa, Frederik Rijoly	06-Jan-2016	Indonesia	Maluku	Ambon Island	Ambon	Pasar ikan Arumbai	-3.68757	128.183									Marine	Fish market	Maluku Islands
IRD BMF-510.2	Gino V Limmon, Jesaya A Pattikawa, Frederik Rijoly	06-Jan-2016	Indonesia	Maluku	Ambon Island	Ambon	Pasar ikan Arumbai	-3.68757	128.183									Marine	Fish market	Maluku Islands
IRD BMF-151.2	Gino V Limmon, Jesaya A Pattikawa, Frederik Rijoly	06-Jan-2016	Indonesia	Maluku	Ambon Island	Ambon	Pasar ikan Arumbai	-3.68757	128.183									Marine	Fish market	Maluku Islands
IRD BMF-578.2	Gino V Limmon, Jesaya A Pattikawa, Frederik Rijoly	06-Jan-2016	Indonesia	Maluku	Ambon Island	Ambon	Pasar ikan Arumbai	-3.68757	128.183									Marine	Fish market	Maluku Islands
IRD BMF-756.2	Gino V Limmon, Jesaya A Pattikawa, Frederik Rijoly	06-Jan-2016	Indonesia	Maluku	Ambon Island	Ambon	Pasar ikan Arumbai	-3.68757	128.183									Marine	Fish market	Maluku Islands
IRD BMF-102.2	Gino V Limmon, Jesaya A Pattikawa, Frederik Rijoly	06-Jan-2016	Indonesia	Maluku	Ambon Island	Ambon	Pasar ikan Arumbai	-3.68757	128.183									Marine	Fish market	Maluku Islands
IRD BMF-340.2	Gino V Limmon, Jesaya A Pattikawa, Frederik Rijoly	06-Jan-2016	Indonesia	Maluku	Ambon Island	Ambon	Pasar ikan Arumbai	-3.68757	128.183									Marine	Fish market	Maluku Islands
IRD BMF-230.2	Gino V Limmon, Jesaya A Pattikawa, Frederik Rijoly	06-Jan-2016	Indonesia	Maluku	Ambon Island	Ambon	Pasar ikan Arumbai	-3.68757	128.183									Marine	Fish market	Maluku Islands
IRD BMF-210.2	Gino V Limmon, Jesaya A Pattikawa, Frederik Rijoly	06-Jan-2016	Indonesia	Maluku	Ambon Island	Ambon	Pasar ikan Arumbai	-3.68757	128.183									Marine	Fish market	Maluku Islands
IRD BMF-315.2	Gino V Limmon, Jesaya A Pattikawa, Frederik Rijoly	06-Jan-2016	Indonesia	Maluku	Ambon Island	Ambon	Pasar ikan Arumbai	-3.68757	128.183									Marine	Fish market	Maluku Islands
IRD BMF-710.2	Gino V Limmon, Jesaya A Pattikawa, Frederik Rijoly	06-Jan-2016	Indonesia	Maluku	Ambon Island	Ambon	Pasar ikan Arumbai	-3.68757	128.183									Marine	Fish market	Maluku Islands
IRD BMF-426.2	Gino V Limmon, Jesaya A Pattikawa, Frederik Rijoly	06-Jan-2016	Indonesia	Maluku	Ambon Island	Ambon	Pasar ikan Arumbai	-3.68757	128.183									Marine	Fish market	Maluku Islands
IRD BMF-731.2	Gino V Limmon, Jesaya A Pattikawa, Frederik Rijoly	06-Jan-2016	Indonesia	Maluku	Ambon Island	Ambon	Pasar ikan Arumbai	-3.68757	128.183									Marine	Fish market	Maluku Islands
IRD BMF-595.2	Gino V Limmon, Jesaya A Pattikawa, Frederik Rijoly	06-Jan-2016	Indonesia	Maluku	Ambon Island	Ambon	Pasar ikan Arumbai	-3.68757	128.183									Marine	Fish market	Maluku Islands
IRD BMF-492.2	Gino V Limmon, Jesaya A Pattikawa, Frederik Rijoly	06-Jan-2016	Indonesia	Maluku	Ambon Island	Ambon	Pasar ikan Arumbai	-3.68757	128.183									Marine	Fish market	Maluku Islands
IRD BMF-255.2	Gino V Limmon, Jesaya A Pattikawa, Frederik Rijoly	06-Jan-2016	Indonesia	Maluku	Ambon Island	Ambon	Pasar ikan Arumbai	-3.68757	128.183									Marine	Fish market	Maluku Islands
IRD BMF-454.2	Gino V Limmon, Jesaya A Pattikawa, Frederik Rijoly	06-Jan-2016	Indonesia	Maluku	Ambon Island	Ambon	Pasar ikan Arumbai	-3.68757	128.183									Marine	Fish market	Maluku Islands
IRD BMF-592.2	Gino V Limmon, Jesaya A Pattikawa, Frederik Rijoly	06-Jan-2016	Indonesia	Maluku	Ambon Island	Ambon	Pasar ikan Arumbai	-3.68757	128.183									Marine	Fish market	Maluku Islands
IRD BMF-50.2	Gino V Limmon, Jesaya A Pattikawa, Frederik Rijoly	06-Jan-2016	Indonesia	Maluku	Ambon Island	Ambon	Pasar ikan Arumbai	-3.68757	128.183									Marine	Fish market	Maluku Islands
IRD BMF-326.2	Gino V Limmon, Jesaya A Pattikawa, Frederik Rijoly	06-Jan-2016	Indonesia	Maluku	Ambon Island	Ambon	Pasar ikan Arumbai	-3.68757	128.183									Marine	Fish market	Maluku Islands
IRD BMF-179.2	Gino V Limmon, Jesaya A Pattikawa, Frederik Rijoly	06-Jan-2016	Indonesia	Maluku	Ambon Island	Ambon	Pasar ikan Arumbai	-3.68757	128.183									Marine	Fish market	Maluku Islands
IRD BMF-162.2	Gino V Limmon, Jesaya A Pattikawa, Frederik Rijoly	06-Jan-2016	Indonesia	Maluku	Ambon Island	Ambon	Pasar ikan Arumbai	-3.68757	128.183									Marine	Fish market	Maluku Islands
IRD BMF-422.2	Gino V Limmon, Jesaya A Pattikawa, Frederik Rijoly	06-Jan-2016	Indonesia	Maluku	Ambon Island	Ambon	Pasar ikan Arumbai	-3.68757	128.183									Marine	Fish market	Maluku Islands
IRD BMF-307.2	Gino V Limmon, Jesaya A Pattikawa, Frederik Rijoly	06-Jan-2016	Indonesia	Maluku	Ambon Island	Ambon	Pasar ikan Arumbai	-3.68757	128.183									Marine	Fish market	Maluku Islands
IRD BMF-26.2	Gino V Limmon, Jesaya A Pattikawa, Frederik Rijoly	06-Jan-2016	Indonesia	Maluku	Ambon Island	Ambon	Pasar ikan Arumbai	-3.68757	128.183									Marine	Fish market	Maluku Islands
IRD BMF-245.2	Gino V Limmon, Jesaya A Pattikawa, Frederik Rijoly	06-Jan-2016	Indonesia	Maluku	Ambon Island	Ambon	Pasar ikan Arumbai	-3.68757	128.183									Marine	Fish market	Maluku Islands
IRD BMF-198.2	Gino V Limmon, Jesaya A Pattikawa, Frederik Rijoly	06-Jan-2016	Indonesia	Maluku	Ambon Island	Ambon	Pasar ikan Arumbai	-3.68757	128.183									Marine	Fish market	Maluku Islands
IRD BMF-56.2	Gino V Limmon, Jesaya A Pattikawa, Frederik Rijoly	06-Jan-2016	Indonesia	Maluku	Ambon Island	Ambon	Pasar ikan Arumbai	-3.68757	128.183									Marine	Fish market	Maluku Islands
IRD BMF-721.2	Gino V Limmon, Jesaya A Pattikawa, Frederik Rijoly	06-Jan-2016	Indonesia	Maluku	Ambon Island	Ambon	Pasar ikan Arumbai	-3.68757	128.183									Marine	Fish market	Maluku Islands
IRD BMF-278.2	Gino V Limmon, Jesaya A Pattikawa, Frederik Rijoly	06-Jan-2016	Indonesia	Maluku	Ambon Island	Ambon	Pasar ikan Arumbai	-3.68757	128.183									Marine	Fish market	Maluku Islands
IRD BMF-588.2	Gino V Limmon, Jesaya A Pattikawa, Frederik Rijoly	06-Jan-2016	Indonesia	Maluku	Ambon Island	Ambon	Pasar ikan Arumbai	-3.68757	128.183									Marine	Fish market	Maluku Islands
IRD BMF-166.2	Gino V Limmon, Jesaya A Pattikawa, Frederik Rijoly	06-Jan-2016	Indonesia	Maluku	Ambon Island	Ambon	Pasar ikan Arumbai	-3.68757	128.183									Marine	Fish market	Maluku Islands
IRD BMF-420.2	Gino V Limmon, Jesaya A Pattikawa, Frederik Rijoly	06-Jan-2016	Indonesia	Maluku	Ambon Island	Ambon	Pasar ikan Arumbai	-3.68757	128.183									Marine	Fish market	Maluku Islands
IRD BMF-494.2	Gino V Limmon, Jesaya A Pattikawa, Frederik Rijoly	06-Jan-2016	Indonesia	Maluku	Ambon Island	Ambon	Pasar ikan Arumbai	-3.68757	128.183									Marine	Fish market	Maluku Islands
IRD BMF-85.2	Gino V Limmon, Jesaya A Pattikawa, Frederik Rijoly	06-Jan-2016	Indonesia	Maluku	Ambon Island	Ambon	Pasar ikan Arumbai	-3.68757	128.183									Marine	Fish market	Maluku Islands
IRD BMF-15.2	Gino V Limmon, Jesaya A Pattikawa, Frederik Rijoly	06-Jan-2016	Indonesia	Maluku	Ambon Island	Ambon	Pasar ikan Arumbai	-3.68757	128.183									Marine	Fish market	Maluku Islands
IRD BMF-700.2	Gino V Limmon, Jesaya A Pattikawa, Frederik Rijoly	06-Jan-2016	Indonesia	Maluku	Ambon Island	Ambon	Pasar ikan Arumbai	-3.68757	128.183									Marine	Fish market	Maluku Islands
IRD BMF-237.2	Gino V Limmon, Jesaya A Pattikawa, Frederik Rijoly	06-Jan-2016	Indonesia	Maluku	Ambon Island	Ambon	Pasar ikan Arumbai	-3.68757	128.183									Marine	Fish market	Maluku Islands
IRD BMF-649.2	Gino V Limmon, Jesaya A Pattikawa, Frederik Rijoly	06-Jan-2016	Indonesia	Maluku	Ambon Island	Ambon	Pasar ikan Arumbai	-3.68757	128.183									Marine	Fish market	Maluku Islands
IRD BMF-281.2	Gino V Limmon, Jesaya A Pattikawa, Frederik Rijoly	06-Jan-2016	Indonesia	Maluku	Ambon Island	Ambon	Pasar ikan Arumbai	-3.68757	128.183									Marine	Fish market	Maluku Islands
IRD BMF-39.2	Gino V Limmon, Jesaya A Pattikawa, Frederik Rijoly	06-Jan-2016	Indonesia	Maluku	Ambon Island	Ambon	Pasar ikan Arumbai	-3.68757	128.183									Marine	Fish market	Maluku Islands
IRD BMF-241.2	Gino V Limmon, Jesaya A Pattikawa, Frederik Rijoly	06-Jan-2016	Indonesia	Maluku	Ambon Island	Ambon	Pasar ikan Arumbai	-3.68757	128.183									Marine	Fish market	Maluku Islands
IRD BMF-506.2	Gino V Limmon, Jesaya A Pattikawa, Frederik Rijoly	06-Jan-2016	Indonesia	Maluku	Ambon Island	Ambon	Pasar ikan Arumbai	-3.68757	128.183									Marine	Fish market	Maluku Islands
IRD BMF-264.2	Gino V Limmon, Jesaya A Pattikawa, Frederik Rijoly	06-Jan-2016	Indonesia	Maluku	Ambon Island	Ambon	Pasar ikan Arumbai	-3.68757	128.183									Marine	Fish market	Maluku Islands
IRD BMF-66.2	Gino V Limmon, Jesaya A Pattikawa, Frederik Rijoly	06-Jan-2016	Indonesia	Maluku	Ambon Island	Ambon	Pasar ikan Arumbai	-3.68757	128.183									Marine	Fish market	Maluku Islands
IRD BMF-607.2	Gino V Limmon, Jesaya A Pattikawa, Frederik Rijoly	06-Jan-2016	Indonesia	Maluku	Ambon Island	Ambon	Pasar ikan Arumbai	-3.68757	128.183									Marine	Fish market	Maluku Islands
IRD BMF-618.2	Gino V Limmon, Jesaya A Pattikawa, Frederik Rijoly	06-Jan-2016	Indonesia	Maluku	Ambon Island	Ambon	Pasar ikan Arumbai	-3.68757	128.183									Marine	Fish market	Maluku Islands
IRD BMF-155.2	Gino V Limmon, Jesaya A Pattikawa, Frederik Rijoly	06-Jan-2016	Indonesia	Maluku	Ambon Island	Ambon	Pasar ikan Arumbai	-3.68757	128.183									Marine	Fish market	Maluku Islands
IRD BMF-9.2	Gino V Limmon, Jesaya A Pattikawa, Frederik Rijoly	06-Jan-2016	Indonesia	Maluku	Ambon Island	Ambon	Pasar ikan Arumbai	-3.68757	128.183									Marine	Fish market	Maluku Islands
IRD BMF-1.2	Gino V Limmon, Jesaya A Pattikawa, Frederik Rijoly	06-Jan-2016	Indonesia	Maluku	Ambon Island	Ambon	Pasar ikan Arumbai	-3.68757	128.183									Marine	Fish market	Maluku Islands
IRD BMF-589.2	Gino V Limmon, Jesaya A Pattikawa, Frederik Rijoly	06-Jan-2016	Indonesia	Maluku	Ambon Island	Ambon	Pasar ikan Arumbai	-3.68757	128.183									Marine	Fish market	Maluku Islands
IRD BMF-168.2	Gino V Limmon, Jesaya A Pattikawa, Frederik Rijoly	06-Jan-2016	Indonesia	Maluku	Ambon Island	Ambon	Pasar ikan Arumbai	-3.68757	128.183									Marine	Fish market	Maluku Islands
IRD BMF-216.2	Gino V Limmon, Jesaya A Pattikawa, Frederik Rijoly	06-Jan-2016	Indonesia	Maluku	Ambon Island	Ambon	Pasar ikan Arumbai	-3.68757	128.183									Marine	Fish market	Maluku Islands
IRD BMF-441.2	Gino V Limmon, Jesaya A Pattikawa, Frederik Rijoly	06-Jan-2016	Indonesia	Maluku	Ambon Island	Ambon	Pasar ikan Arumbai	-3.68757	128.183									Marine	Fish market	Maluku Islands
IRD BMF-746.2	Gino V Limmon, Jesaya A Pattikawa, Frederik Rijoly	06-Jan-2016	Indonesia	Maluku	Ambon Island	Ambon	Pasar ikan Arumbai	-3.68757	128.183									Marine	Fish market	Maluku Islands
IRD BMF-140.2	Gino V Limmon, Jesaya A Pattikawa, Frederik Rijoly	06-Jan-2016	Indonesia	Maluku	Ambon Island	Ambon	Pasar ikan Arumbai	-3.68757	128.183									Marine	Fish market	Maluku Islands
IRD BMF-461.2	Gino V Limmon, Jesaya A Pattikawa, Frederik Rijoly	06-Jan-2016	Indonesia	Maluku	Ambon Island	Ambon	Pasar ikan Arumbai	-3.68757	128.183									Marine	Fish market	Maluku Islands
IRD BMF-271.2	Gino V Limmon, Jesaya A Pattikawa, Frederik Rijoly	06-Jan-2016	Indonesia	Maluku	Ambon Island	Ambon	Pasar ikan Arumbai	-3.68757	128.183									Marine	Fish market	Maluku Islands
IRD BMF-427.2	Gino V Limmon, Jesaya A Pattikawa, Frederik Rijoly	06-Jan-2016	Indonesia	Maluku	Ambon Island	Ambon	Pasar ikan Arumbai	-3.68757	128.183									Marine	Fish market	Maluku Islands
IRD BMF-586.2	Gino V Limmon, Jesaya A Pattikawa, Frederik Rijoly	06-Jan-2016	Indonesia	Maluku	Ambon Island	Ambon	Pasar ikan Arumbai	-3.68757	128.183									Marine	Fish market	Maluku Islands
IRD BMF-25.2	Gino V Limmon, Jesaya A Pattikawa, Frederik Rijoly	06-Jan-2016	Indonesia	Maluku	Ambon Island	Ambon	Pasar ikan Arumbai	-3.68757	128.183									Marine	Fish market	Maluku Islands
IRD BMF-471.2	Gino V Limmon, Jesaya A Pattikawa, Frederik Rijoly	06-Jan-2016	Indonesia	Maluku	Ambon Island	Ambon	Pasar ikan Arumbai	-3.68757	128.183									Marine	Fish market	Maluku Islands
IRD BMF-371.2	Gino V Limmon, Jesaya A Pattikawa, Frederik Rijoly	06-Jan-2016	Indonesia	Maluku	Ambon Island	Ambon	Pasar ikan Arumbai	-3.68757	128.183									Marine	Fish market	Maluku Islands
IRD BMF-667.2	Gino V Limmon, Jesaya A Pattikawa, Frederik Rijoly	06-Jan-2016	Indonesia	Maluku	Ambon Island	Ambon	Pasar ikan Arumbai	-3.68757	128.183									Marine	Fish market	Maluku Islands
IRD BMF-286.2	Gino V Limmon, Jesaya A Pattikawa, Frederik Rijoly	06-Jan-2016	Indonesia	Maluku	Ambon Island	Ambon	Pasar ikan Arumbai	-3.68757	128.183									Marine	Fish market	Maluku Islands
IRD BMF-49.2	Gino V Limmon, Jesaya A Pattikawa, Frederik Rijoly	06-Jan-2016	Indonesia	Maluku	Ambon Island	Ambon	Pasar ikan Arumbai	-3.68757	128.183									Marine	Fish market	Maluku Islands
IRD BMF-468.2	Gino V Limmon, Jesaya A Pattikawa, Frederik Rijoly	06-Jan-2016	Indonesia	Maluku	Ambon Island	Ambon	Pasar ikan Arumbai	-3.68757	128.183									Marine	Fish market	Maluku Islands
IRD BMF-167.2	Gino V Limmon, Jesaya A Pattikawa, Frederik Rijoly	06-Jan-2016	Indonesia	Maluku	Ambon Island	Ambon	Pasar ikan Arumbai	-3.68757	128.183									Marine	Fish market	Maluku Islands
IRD BMF-719.2	Gino V Limmon, Jesaya A Pattikawa, Frederik Rijoly	06-Jan-2016	Indonesia	Maluku	Ambon Island	Ambon	Pasar ikan Arumbai	-3.68757	128.183									Marine	Fish market	Maluku Islands
IRD BMF-749.2	Gino V Limmon, Jesaya A Pattikawa, Frederik Rijoly	06-Jan-2016	Indonesia	Maluku	Ambon Island	Ambon	Pasar ikan Arumbai	-3.68757	128.183									Marine	Fish market	Maluku Islands
IRD BMF-19.2	Gino V Limmon, Jesaya A Pattikawa, Frederik Rijoly	06-Jan-2016	Indonesia	Maluku	Ambon Island	Ambon	Pasar ikan Arumbai	-3.68757	128.183									Marine	Fish market	Maluku Islands
IRD BMF-149.2	Gino V Limmon, Jesaya A Pattikawa, Frederik Rijoly	06-Jan-2016	Indonesia	Maluku	Ambon Island	Ambon	Pasar ikan Arumbai	-3.68757	128.183									Marine	Fish market	Maluku Islands
IRD BMF-473.2	Gino V Limmon, Jesaya A Pattikawa, Frederik Rijoly	06-Jan-2016	Indonesia	Maluku	Ambon Island	Ambon	Pasar ikan Arumbai	-3.68757	128.183									Marine	Fish market	Maluku Islands
IRD BMF-289.2	Gino V Limmon, Jesaya A Pattikawa, Frederik Rijoly	06-Jan-2016	Indonesia	Maluku	Ambon Island	Ambon	Pasar ikan Arumbai	-3.68757	128.183									Marine	Fish market	Maluku Islands
IRD BMF-475.2	Gino V Limmon, Jesaya A Pattikawa, Frederik Rijoly	06-Jan-2016	Indonesia	Maluku	Ambon Island	Ambon	Pasar ikan Arumbai	-3.68757	128.183									Marine	Fish market	Maluku Islands
IRD BMF-266.2	Gino V Limmon, Jesaya A Pattikawa, Frederik Rijoly	06-Jan-2016	Indonesia	Maluku	Ambon Island	Ambon	Pasar ikan Arumbai	-3.68757	128.183									Marine	Fish market	Maluku Islands
IRD BMF-718.2	Gino V Limmon, Jesaya A Pattikawa, Frederik Rijoly	06-Jan-2016	Indonesia	Maluku	Ambon Island	Ambon	Pasar ikan Arumbai	-3.68757	128.183									Marine	Fish market	Maluku Islands
IRD BMF-396.2	Gino V Limmon, Jesaya A Pattikawa, Frederik Rijoly	06-Jan-2016	Indonesia	Maluku	Ambon Island	Ambon	Pasar ikan Arumbai	-3.68757	128.183									Marine	Fish market	Maluku Islands
IRD BMF-729.2	Gino V Limmon, Jesaya A Pattikawa, Frederik Rijoly	06-Jan-2016	Indonesia	Maluku	Ambon Island	Ambon	Pasar ikan Arumbai	-3.68757	128.183									Marine	Fish market	Maluku Islands
IRD BMF-496.2	Gino V Limmon, Jesaya A Pattikawa, Frederik Rijoly	06-Jan-2016	Indonesia	Maluku	Ambon Island	Ambon	Pasar ikan Arumbai	-3.68757	128.183									Marine	Fish market	Maluku Islands
IRD BMF-458.2	Gino V Limmon, Jesaya A Pattikawa, Frederik Rijoly	06-Jan-2016	Indonesia	Maluku	Ambon Island	Ambon	Pasar ikan Arumbai	-3.68757	128.183									Marine	Fish market	Maluku Islands
IRD BMF-467.2	Gino V Limmon, Jesaya A Pattikawa, Frederik Rijoly	06-Jan-2016	Indonesia	Maluku	Ambon Island	Ambon	Pasar ikan Arumbai	-3.68757	128.183									Marine	Fish market	Maluku Islands
IRD BMF-169.2	Gino V Limmon, Jesaya A Pattikawa, Frederik Rijoly	06-Jan-2016	Indonesia	Maluku	Ambon Island	Ambon	Pasar ikan Arumbai	-3.68757	128.183									Marine	Fish market	Maluku Islands
IRD BMF-411.2	Gino V Limmon, Jesaya A Pattikawa, Frederik Rijoly	06-Jan-2016	Indonesia	Maluku	Ambon Island	Ambon	Pasar ikan Arumbai	-3.68757	128.183									Marine	Fish market	Maluku Islands
IRD BMF-689.2	Gino V Limmon, Jesaya A Pattikawa, Frederik Rijoly	06-Jan-2016	Indonesia	Maluku	Ambon Island	Ambon	Pasar ikan Arumbai	-3.68757	128.183									Marine	Fish market	Maluku Islands
IRD BMF-46.2	Gino V Limmon, Jesaya A Pattikawa, Frederik Rijoly	06-Jan-2016	Indonesia	Maluku	Ambon Island	Ambon	Pasar ikan Arumbai	-3.68757	128.183									Marine	Fish market	Maluku Islands
IRD BMF-676.2	Gino V Limmon, Jesaya A Pattikawa, Frederik Rijoly	06-Jan-2016	Indonesia	Maluku	Ambon Island	Ambon	Pasar ikan Arumbai	-3.68757	128.183									Marine	Fish market	Maluku Islands
IRD BMF-725.2	Gino V Limmon, Jesaya A Pattikawa, Frederik Rijoly	06-Jan-2016	Indonesia	Maluku	Ambon Island	Ambon	Pasar ikan Arumbai	-3.68757	128.183									Marine	Fish market	Maluku Islands
IRD BMF-44.2	Gino V Limmon, Jesaya A Pattikawa, Frederik Rijoly	06-Jan-2016	Indonesia	Maluku	Ambon Island	Ambon	Pasar ikan Arumbai	-3.68757	128.183									Marine	Fish market	Maluku Islands
IRD BMF-14.2	Gino V Limmon, Jesaya A Pattikawa, Frederik Rijoly	06-Jan-2016	Indonesia	Maluku	Ambon Island	Ambon	Pasar ikan Arumbai	-3.68757	128.183									Marine	Fish market	Maluku Islands
IRD BMF-428.2	Gino V Limmon, Jesaya A Pattikawa, Frederik Rijoly	06-Jan-2016	Indonesia	Maluku	Ambon Island	Ambon	Pasar ikan Arumbai	-3.68757	128.183									Marine	Fish market	Maluku Islands
IRD BMF-570.2	Gino V Limmon, Jesaya A Pattikawa, Frederik Rijoly	06-Jan-2016	Indonesia	Maluku	Ambon Island	Ambon	Pasar ikan Arumbai	-3.68757	128.183									Marine	Fish market	Maluku Islands
IRD BMF-309.2	Gino V Limmon, Jesaya A Pattikawa, Frederik Rijoly	06-Jan-2016	Indonesia	Maluku	Ambon Island	Ambon	Pasar ikan Arumbai	-3.68757	128.183									Marine	Fish market	Maluku Islands
IRD BMF-659.2	Gino V Limmon, Jesaya A Pattikawa, Frederik Rijoly	06-Jan-2016	Indonesia	Maluku	Ambon Island	Ambon	Pasar ikan Arumbai	-3.68757	128.183									Marine	Fish market	Maluku Islands
IRD BMF-226.2	Gino V Limmon, Jesaya A Pattikawa, Frederik Rijoly	06-Jan-2016	Indonesia	Maluku	Ambon Island	Ambon	Pasar ikan Arumbai	-3.68757	128.183									Marine	Fish market	Maluku Islands
IRD BMF-642.2	Gino V Limmon, Jesaya A Pattikawa, Frederik Rijoly	06-Jan-2016	Indonesia	Maluku	Ambon Island	Ambon	Pasar ikan Arumbai	-3.68757	128.183									Marine	Fish market	Maluku Islands
IRD BMF-514.2	Gino V Limmon, Jesaya A Pattikawa, Frederik Rijoly	06-Jan-2016	Indonesia	Maluku	Ambon Island	Ambon	Pasar ikan Arumbai	-3.68757	128.183									Marine	Fish market	Maluku Islands
IRD BMF-616.2	Gino V Limmon, Jesaya A Pattikawa, Frederik Rijoly	06-Jan-2016	Indonesia	Maluku	Ambon Island	Ambon	Pasar ikan Arumbai	-3.68757	128.183									Marine	Fish market	Maluku Islands
IRD BMF-81.2	Gino V Limmon, Jesaya A Pattikawa, Frederik Rijoly	06-Jan-2016	Indonesia	Maluku	Ambon Island	Ambon	Pasar ikan Arumbai	-3.68757	128.183									Marine	Fish market	Maluku Islands
IRD BMF-23.2	Gino V Limmon, Jesaya A Pattikawa, Frederik Rijoly	06-Jan-2016	Indonesia	Maluku	Ambon Island	Ambon	Pasar ikan Arumbai	-3.68757	128.183									Marine	Fish market	Maluku Islands
IRD BMF-370.2	Gino V Limmon, Jesaya A Pattikawa, Frederik Rijoly	06-Jan-2016	Indonesia	Maluku	Ambon Island	Ambon	Pasar ikan Arumbai	-3.68757	128.183									Marine	Fish market	Maluku Islands
IRD BMF-493.2	Gino V Limmon, Jesaya A Pattikawa, Frederik Rijoly	06-Jan-2016	Indonesia	Maluku	Ambon Island	Ambon	Pasar ikan Arumbai	-3.68757	128.183									Marine	Fish market	Maluku Islands
IRD BMF-666.2	Gino V Limmon, Jesaya A Pattikawa, Frederik Rijoly	06-Jan-2016	Indonesia	Maluku	Ambon Island	Ambon	Pasar ikan Arumbai	-3.68757	128.183									Marine	Fish market	Maluku Islands
IRD BMF-435.2	Gino V Limmon, Jesaya A Pattikawa, Frederik Rijoly	06-Jan-2016	Indonesia	Maluku	Ambon Island	Ambon	Pasar ikan Arumbai	-3.68757	128.183									Marine	Fish market	Maluku Islands
IRD BMF-20.2	Gino V Limmon, Jesaya A Pattikawa, Frederik Rijoly	06-Jan-2016	Indonesia	Maluku	Ambon Island	Ambon	Pasar ikan Arumbai	-3.68757	128.183									Marine	Fish market	Maluku Islands
IRD BMF-641.2	Gino V Limmon, Jesaya A Pattikawa, Frederik Rijoly	06-Jan-2016	Indonesia	Maluku	Ambon Island	Ambon	Pasar ikan Arumbai	-3.68757	128.183									Marine	Fish market	Maluku Islands
IRD BMF-328.2	Gino V Limmon, Jesaya A Pattikawa, Frederik Rijoly	06-Jan-2016	Indonesia	Maluku	Ambon Island	Ambon	Pasar ikan Arumbai	-3.68757	128.183									Marine	Fish market	Maluku Islands
IRD BMF-62.2	Gino V Limmon, Jesaya A Pattikawa, Frederik Rijoly	06-Jan-2016	Indonesia	Maluku	Ambon Island	Ambon	Pasar ikan Arumbai	-3.68757	128.183									Marine	Fish market	Maluku Islands
IRD BMF-474.2	Gino V Limmon, Jesaya A Pattikawa, Frederik Rijoly	06-Jan-2016	Indonesia	Maluku	Ambon Island	Ambon	Pasar ikan Arumbai	-3.68757	128.183									Marine	Fish market	Maluku Islands
IRD BMF-488.2	Gino V Limmon, Jesaya A Pattikawa, Frederik Rijoly	06-Jan-2016	Indonesia	Maluku	Ambon Island	Ambon	Pasar ikan Arumbai	-3.68757	128.183									Marine	Fish market	Maluku Islands
IRD BMF-444.2	Gino V Limmon, Jesaya A Pattikawa, Frederik Rijoly	06-Jan-2016	Indonesia	Maluku	Ambon Island	Ambon	Pasar ikan Arumbai	-3.68757	128.183									Marine	Fish market	Maluku Islands
IRD BMF-115.2	Gino V Limmon, Jesaya A Pattikawa, Frederik Rijoly	06-Jan-2016	Indonesia	Maluku	Ambon Island	Ambon	Pasar ikan Arumbai	-3.68757	128.183									Marine	Fish market	Maluku Islands
IRD BMF-163.2	Gino V Limmon, Jesaya A Pattikawa, Frederik Rijoly	06-Jan-2016	Indonesia	Maluku	Ambon Island	Ambon	Pasar ikan Arumbai	-3.68757	128.183									Marine	Fish market	Maluku Islands
IRD BMF-84.2	Gino V Limmon, Jesaya A Pattikawa, Frederik Rijoly	06-Jan-2016	Indonesia	Maluku	Ambon Island	Ambon	Pasar ikan Arumbai	-3.68757	128.183									Marine	Fish market	Maluku Islands
IRD BMF-608.2	Gino V Limmon, Jesaya A Pattikawa, Frederik Rijoly	06-Jan-2016	Indonesia	Maluku	Ambon Island	Ambon	Pasar ikan Arumbai	-3.68757	128.183									Marine	Fish market	Maluku Islands
IRD BMF-295.2	Gino V Limmon, Jesaya A Pattikawa, Frederik Rijoly	06-Jan-2016	Indonesia	Maluku	Ambon Island	Ambon	Pasar ikan Arumbai	-3.68757	128.183									Marine	Fish market	Maluku Islands
IRD BMF-304.2	Gino V Limmon, Jesaya A Pattikawa, Frederik Rijoly	06-Jan-2016	Indonesia	Maluku	Ambon Island	Ambon	Pasar ikan Arumbai	-3.68757	128.183									Marine	Fish market	Maluku Islands
IRD BMF-306.2	Gino V Limmon, Jesaya A Pattikawa, Frederik Rijoly	06-Jan-2016	Indonesia	Maluku	Ambon Island	Ambon	Pasar ikan Arumbai	-3.68757	128.183									Marine	Fish market	Maluku Islands
IRD BMF-419.2	Gino V Limmon, Jesaya A Pattikawa, Frederik Rijoly	06-Jan-2016	Indonesia	Maluku	Ambon Island	Ambon	Pasar ikan Arumbai	-3.68757	128.183									Marine	Fish market	Maluku Islands
IRD BMF-663.2	Gino V Limmon, Jesaya A Pattikawa, Frederik Rijoly	06-Jan-2016	Indonesia	Maluku	Ambon Island	Ambon	Pasar ikan Arumbai	-3.68757	128.183									Marine	Fish market	Maluku Islands
IRD BMF-318.2	Gino V Limmon, Jesaya A Pattikawa, Frederik Rijoly	06-Jan-2016	Indonesia	Maluku	Ambon Island	Ambon	Pasar ikan Arumbai	-3.68757	128.183									Marine	Fish market	Maluku Islands
IRD BMF-342.2	Gino V Limmon, Jesaya A Pattikawa, Frederik Rijoly	06-Jan-2016	Indonesia	Maluku	Ambon Island	Ambon	Pasar ikan Arumbai	-3.68757	128.183									Marine	Fish market	Maluku Islands
IRD BMF-692.2	Gino V Limmon, Jesaya A Pattikawa, Frederik Rijoly	06-Jan-2016	Indonesia	Maluku	Ambon Island	Ambon	Pasar ikan Arumbai	-3.68757	128.183									Marine	Fish market	Maluku Islands
IRD BMF-331.2	Gino V Limmon, Jesaya A Pattikawa, Frederik Rijoly	06-Jan-2016	Indonesia	Maluku	Ambon Island	Ambon	Pasar ikan Arumbai	-3.68757	128.183									Marine	Fish market	Maluku Islands
IRD BMF-214.2	Gino V Limmon, Jesaya A Pattikawa, Frederik Rijoly	06-Jan-2016	Indonesia	Maluku	Ambon Island	Ambon	Pasar ikan Arumbai	-3.68757	128.183									Marine	Fish market	Maluku Islands
IRD BMF-438.2	Gino V Limmon, Jesaya A Pattikawa, Frederik Rijoly	06-Jan-2016	Indonesia	Maluku	Ambon Island	Ambon	Pasar ikan Arumbai	-3.68757	128.183									Marine	Fish market	Maluku Islands
IRD BMF-64.2	Gino V Limmon, Jesaya A Pattikawa, Frederik Rijoly	06-Jan-2016	Indonesia	Maluku	Ambon Island	Ambon	Pasar ikan Arumbai	-3.68757	128.183									Marine	Fish market	Maluku Islands
IRD BMF-73.2	Gino V Limmon, Jesaya A Pattikawa, Frederik Rijoly	06-Jan-2016	Indonesia	Maluku	Ambon Island	Ambon	Pasar ikan Arumbai	-3.68757	128.183									Marine	Fish market	Maluku Islands
IRD BMF-478.2	Gino V Limmon, Jesaya A Pattikawa, Frederik Rijoly	06-Jan-2016	Indonesia	Maluku	Ambon Island	Ambon	Pasar ikan Arumbai	-3.68757	128.183									Marine	Fish market	Maluku Islands
IRD BMF-407.2	Gino V Limmon, Jesaya A Pattikawa, Frederik Rijoly	06-Jan-2016	Indonesia	Maluku	Ambon Island	Ambon	Pasar ikan Arumbai	-3.68757	128.183									Marine	Fish market	Maluku Islands
IRD BMF-118.2	Gino V Limmon, Jesaya A Pattikawa, Frederik Rijoly	06-Jan-2016	Indonesia	Maluku	Ambon Island	Ambon	Pasar ikan Arumbai	-3.68757	128.183									Marine	Fish market	Maluku Islands
IRD BMF-58.2	Gino V Limmon, Jesaya A Pattikawa, Frederik Rijoly	06-Jan-2016	Indonesia	Maluku	Ambon Island	Ambon	Pasar ikan Arumbai	-3.68757	128.183									Marine	Fish market	Maluku Islands
IRD BMF-482.2	Gino V Limmon, Jesaya A Pattikawa, Frederik Rijoly	06-Jan-2016	Indonesia	Maluku	Ambon Island	Ambon	Pasar ikan Arumbai	-3.68757	128.183									Marine	Fish market	Maluku Islands
IRD BMF-75.2	Gino V Limmon, Jesaya A Pattikawa, Frederik Rijoly	06-Jan-2016	Indonesia	Maluku	Ambon Island	Ambon	Pasar ikan Arumbai	-3.68757	128.183									Marine	Fish market	Maluku Islands
IRD BMF-280.2	Gino V Limmon, Jesaya A Pattikawa, Frederik Rijoly	06-Jan-2016	Indonesia	Maluku	Ambon Island	Ambon	Pasar ikan Arumbai	-3.68757	128.183									Marine	Fish market	Maluku Islands
IRD BMF-739.2	Gino V Limmon, Jesaya A Pattikawa, Frederik Rijoly	06-Jan-2016	Indonesia	Maluku	Ambon Island	Ambon	Pasar ikan Arumbai	-3.68757	128.183									Marine	Fish market	Maluku Islands
IRD BMF-603.2	Gino V Limmon, Jesaya A Pattikawa, Frederik Rijoly	06-Jan-2016	Indonesia	Maluku	Ambon Island	Ambon	Pasar ikan Arumbai	-3.68757	128.183									Marine	Fish market	Maluku Islands
IRD BMF-678.2	Gino V Limmon, Jesaya A Pattikawa, Frederik Rijoly	06-Jan-2016	Indonesia	Maluku	Ambon Island	Ambon	Pasar ikan Arumbai	-3.68757	128.183									Marine	Fish market	Maluku Islands
IRD BMF-585.2	Gino V Limmon, Jesaya A Pattikawa, Frederik Rijoly	06-Jan-2016	Indonesia	Maluku	Ambon Island	Ambon	Pasar ikan Arumbai	-3.68757	128.183									Marine	Fish market	Maluku Islands
IRD BMF-476.2	Gino V Limmon, Jesaya A Pattikawa, Frederik Rijoly	06-Jan-2016	Indonesia	Maluku	Ambon Island	Ambon	Pasar ikan Arumbai	-3.68757	128.183									Marine	Fish market	Maluku Islands
IRD BMF-720.2	Gino V Limmon, Jesaya A Pattikawa, Frederik Rijoly	06-Jan-2016	Indonesia	Maluku	Ambon Island	Ambon	Pasar ikan Arumbai	-3.68757	128.183									Marine	Fish market	Maluku Islands
IRD BMF-7.2	Gino V Limmon, Jesaya A Pattikawa, Frederik Rijoly	06-Jan-2016	Indonesia		Ambon Island	Ambon city	Pasar ikan Arumbai	-3.68757	128.183									Marine	Fish market	Maluku Islands
IRD BMF-587.2	Gino V Limmon, Jesaya A Pattikawa, Frederik Rijoly	06-Jan-2016	Indonesia	Maluku	Ambon Island	Ambon	Pasar ikan Arumbai	-3.68757	128.183									Marine	Fish market	Maluku Islands
IRD BMF-34.2	Gino V Limmon, Jesaya A Pattikawa, Frederik Rijoly	06-Jan-2016	Indonesia	Maluku	Ambon Island	Ambon	Pasar ikan Arumbai	-3.68757	128.183									Marine	Fish market	Maluku Islands
IRD BMF-423.2	Gino V Limmon, Jesaya A Pattikawa, Frederik Rijoly	06-Jan-2016	Indonesia	Maluku	Ambon Island	Ambon	Pasar ikan Arumbai	-3.68757	128.183									Marine	Fish market	Maluku Islands
IRD BMF-285.2	Gino V Limmon, Jesaya A Pattikawa, Frederik Rijoly	06-Jan-2016	Indonesia	Maluku	Ambon Island	Ambon	Pasar ikan Arumbai	-3.68757	128.183									Marine	Fish market	Maluku Islands
IRD BMF-403.2	Gino V Limmon, Jesaya A Pattikawa, Frederik Rijoly	06-Jan-2016	Indonesia	Maluku	Ambon Island	Ambon	Pasar ikan Arumbai	-3.68757	128.183									Marine	Fish market	Maluku Islands
IRD BMF-288.2	Gino V Limmon, Jesaya A Pattikawa, Frederik Rijoly	06-Jan-2016	Indonesia	Maluku	Ambon Island	Ambon	Pasar ikan Arumbai	-3.68757	128.183									Marine	Fish market	Maluku Islands
IRD BMF-704.2	Gino V Limmon, Jesaya A Pattikawa, Frederik Rijoly	06-Jan-2016	Indonesia	Maluku	Ambon Island	Ambon	Pasar ikan Arumbai	-3.68757	128.183									Marine	Fish market	Maluku Islands
IRD BMF-308.2	Gino V Limmon, Jesaya A Pattikawa, Frederik Rijoly	06-Jan-2016	Indonesia	Maluku	Ambon Island	Ambon	Pasar ikan Arumbai	-3.68757	128.183									Marine	Fish market	Maluku Islands
IRD BMF-80.2	Gino V Limmon, Jesaya A Pattikawa, Frederik Rijoly	06-Jan-2016	Indonesia	Maluku	Ambon Island	Ambon	Pasar ikan Arumbai	-3.68757	128.183									Marine	Fish market	Maluku Islands
IRD BMF-284.2	Gino V Limmon, Jesaya A Pattikawa, Frederik Rijoly	06-Jan-2016	Indonesia	Maluku	Ambon Island	Ambon	Pasar ikan Arumbai	-3.68757	128.183									Marine	Fish market	Maluku Islands
IRD BMF-416.2	Gino V Limmon, Jesaya A Pattikawa, Frederik Rijoly	06-Jan-2016	Indonesia	Maluku	Ambon Island	Ambon	Pasar ikan Arumbai	-3.68757	128.183									Marine	Fish market	Maluku Islands
IRD BMF-462.2	Gino V Limmon, Jesaya A Pattikawa, Frederik Rijoly	06-Jan-2016	Indonesia	Maluku	Ambon Island	Ambon	Pasar ikan Arumbai	-3.68757	128.183									Marine	Fish market	Maluku Islands
IRD BMF-293.2	Gino V Limmon, Jesaya A Pattikawa, Frederik Rijoly	06-Jan-2016	Indonesia	Maluku	Ambon Island	Ambon	Pasar ikan Arumbai	-3.68757	128.183									Marine	Fish market	Maluku Islands
IRD BMF-143.2	Gino V Limmon, Jesaya A Pattikawa, Frederik Rijoly	06-Jan-2016	Indonesia	Maluku	Ambon Island	Ambon	Pasar ikan Arumbai	-3.68757	128.183									Marine	Fish market	Maluku Islands
IRD BMF-498.2	Gino V Limmon, Jesaya A Pattikawa, Frederik Rijoly	06-Jan-2016	Indonesia	Maluku	Ambon Island	Ambon	Pasar ikan Arumbai	-3.68757	128.183									Marine	Fish market	Maluku Islands
IRD BMF-186.2	Gino V Limmon, Jesaya A Pattikawa, Frederik Rijoly	06-Jan-2016	Indonesia	Maluku	Ambon Island	Ambon	Pasar ikan Arumbai	-3.68757	128.183									Marine	Fish market	Maluku Islands
IRD BMF-526.2	Gino V Limmon, Jesaya A Pattikawa, Frederik Rijoly	06-Jan-2016	Indonesia	Maluku	Ambon Island	Ambon	Pasar ikan Arumbai	-3.68757	128.183									Marine	Fish market	Maluku Islands
IRD BMF-287.2	Gino V Limmon, Jesaya A Pattikawa, Frederik Rijoly	06-Jan-2016	Indonesia	Maluku	Ambon Island	Ambon	Pasar ikan Arumbai	-3.68757	128.183									Marine	Fish market	Maluku Islands
IRD BMF-633.2	Gino V Limmon, Jesaya A Pattikawa, Frederik Rijoly	06-Jan-2016	Indonesia	Maluku	Ambon Island	Ambon	Pasar ikan Arumbai	-3.68757	128.183									Marine	Fish market	Maluku Islands
IRD BMF-142.2	Gino V Limmon, Jesaya A Pattikawa, Frederik Rijoly	06-Jan-2016	Indonesia	Maluku	Ambon Island	Ambon	Pasar ikan Arumbai	-3.68757	128.183									Marine	Fish market	Maluku Islands
IRD BMF-221.2	Gino V Limmon, Jesaya A Pattikawa, Frederik Rijoly	06-Jan-2016	Indonesia	Maluku	Ambon Island	Ambon	Pasar ikan Arumbai	-3.68757	128.183									Marine	Fish market	Maluku Islands
IRD BMF-556.2	Gino V Limmon, Jesaya A Pattikawa, Frederik Rijoly	06-Jan-2016	Indonesia	Maluku	Ambon Island	Ambon	Pasar ikan Arumbai	-3.68757	128.183									Marine	Fish market	Maluku Islands
IRD BMF-338.2	Gino V Limmon, Jesaya A Pattikawa, Frederik Rijoly	06-Jan-2016	Indonesia	Maluku	Ambon Island	Ambon	Pasar ikan Arumbai	-3.68757	128.183									Marine	Fish market	Maluku Islands
IRD BMF-213.2	Gino V Limmon, Jesaya A Pattikawa, Frederik Rijoly	06-Jan-2016	Indonesia	Maluku	Ambon Island	Ambon	Pasar ikan Arumbai	-3.68757	128.183									Marine	Fish market	Maluku Islands
IRD BMF-457.2	Gino V Limmon, Jesaya A Pattikawa, Frederik Rijoly	06-Jan-2016	Indonesia	Maluku	Ambon Island	Ambon	Pasar ikan Arumbai	-3.68757	128.183									Marine	Fish market	Maluku Islands
IRD BMF-240.2	Gino V Limmon, Jesaya A Pattikawa, Frederik Rijoly	06-Jan-2016	Indonesia	Maluku	Ambon Island	Ambon	Pasar ikan Arumbai	-3.68757	128.183									Marine	Fish market	Maluku Islands
IRD BMF-732.2	Gino V Limmon, Jesaya A Pattikawa, Frederik Rijoly	06-Jan-2016	Indonesia	Maluku	Ambon Island	Ambon	Pasar ikan Arumbai	-3.68757	128.183									Marine	Fish market	Maluku Islands
IRD BMF-265.2	Gino V Limmon, Jesaya A Pattikawa, Frederik Rijoly	06-Jan-2016	Indonesia	Maluku	Ambon Island	Ambon	Pasar ikan Arumbai	-3.68757	128.183									Marine	Fish market	Maluku Islands
IRD BMF-597.2	Gino V Limmon, Jesaya A Pattikawa, Frederik Rijoly	06-Jan-2016	Indonesia	Maluku	Ambon Island	Ambon	Pasar ikan Arumbai	-3.68757	128.183									Marine	Fish market	Maluku Islands
IRD BMF-3.2	Gino V Limmon, Jesaya A Pattikawa, Frederik Rijoly	06-Jan-2016	Indonesia	Maluku	Ambon Island	Ambon	Pasar ikan Arumbai	-3.68757	128.183									Marine	Fish market	Maluku Islands
IRD BMF-38.2	Gino V Limmon, Jesaya A Pattikawa, Frederik Rijoly	06-Jan-2016	Indonesia	Maluku	Ambon Island	Ambon	Pasar ikan Arumbai	-3.68757	128.183									Marine	Fish market	Maluku Islands
IRD BMF-153.2	Gino V Limmon, Jesaya A Pattikawa, Frederik Rijoly	06-Jan-2016	Indonesia	Maluku	Ambon Island	Ambon	Pasar ikan Arumbai	-3.68757	128.183									Marine	Fish market	Maluku Islands
IRD BMF-639.2	Gino V Limmon, Jesaya A Pattikawa, Frederik Rijoly	06-Jan-2016	Indonesia	Maluku	Ambon Island	Ambon	Pasar ikan Arumbai	-3.68757	128.183									Marine	Fish market	Maluku Islands
IRD BMF-261.2	Gino V Limmon, Jesaya A Pattikawa, Frederik Rijoly	06-Jan-2016	Indonesia	Maluku	Ambon Island	Ambon	Pasar ikan Arumbai	-3.68757	128.183									Marine	Fish market	Maluku Islands
IRD BMF-562.2	Gino V Limmon, Jesaya A Pattikawa, Frederik Rijoly	06-Jan-2016	Indonesia	Maluku	Ambon Island	Ambon	Pasar ikan Arumbai	-3.68757	128.183									Marine	Fish market	Maluku Islands
IRD BMF-683.2	Gino V Limmon, Jesaya A Pattikawa, Frederik Rijoly	06-Jan-2016	Indonesia	Maluku	Ambon Island	Ambon	Pasar ikan Arumbai	-3.68757	128.183									Marine	Fish market	Maluku Islands
IRD BMF-517.2	Gino V Limmon, Jesaya A Pattikawa, Frederik Rijoly	06-Jan-2016	Indonesia	Maluku	Ambon Island	Ambon	Pasar ikan Arumbai	-3.68757	128.183									Marine	Fish market	Maluku Islands
IRD BMF-669.2	Gino V Limmon, Jesaya A Pattikawa, Frederik Rijoly	06-Jan-2016	Indonesia	Maluku	Ambon Island	Ambon	Pasar ikan Arumbai	-3.68757	128.183									Marine	Fish market	Maluku Islands
IRD BMF-433.2	Gino V Limmon, Jesaya A Pattikawa, Frederik Rijoly	06-Jan-2016	Indonesia	Maluku	Ambon Island	Ambon	Pasar ikan Arumbai	-3.68757	128.183									Marine	Fish market	Maluku Islands
IRD BMF-174.2	Gino V Limmon, Jesaya A Pattikawa, Frederik Rijoly	06-Jan-2016	Indonesia	Maluku	Ambon Island	Ambon	Pasar ikan Arumbai	-3.68757	128.183									Marine	Fish market	Maluku Islands
IRD BMF-408.2	Gino V Limmon, Jesaya A Pattikawa, Frederik Rijoly	06-Jan-2016	Indonesia	Maluku	Ambon Island	Ambon	Pasar ikan Arumbai	-3.68757	128.183									Marine	Fish market	Maluku Islands
IRD BMF-312.2	Gino V Limmon, Jesaya A Pattikawa, Frederik Rijoly	06-Jan-2016	Indonesia	Maluku	Ambon Island	Ambon	Pasar ikan Arumbai	-3.68757	128.183									Marine	Fish market	Maluku Islands
IRD BMF-244.2	Gino V Limmon, Jesaya A Pattikawa, Frederik Rijoly	06-Jan-2016	Indonesia	Maluku	Ambon Island	Ambon	Pasar ikan Arumbai	-3.68757	128.183									Marine	Fish market	Maluku Islands
IRD BMF-29.2	Gino V Limmon, Jesaya A Pattikawa, Frederik Rijoly	06-Jan-2016	Indonesia	Maluku	Ambon Island	Ambon	Pasar ikan Arumbai	-3.68757	128.183									Marine	Fish market	Maluku Islands
IRD BMF-437.2	Gino V Limmon, Jesaya A Pattikawa, Frederik Rijoly	06-Jan-2016	Indonesia	Maluku	Ambon Island	Ambon	Pasar ikan Arumbai	-3.68757	128.183									Marine	Fish market	Maluku Islands
IRD BMF-117.2	Gino V Limmon, Jesaya A Pattikawa, Frederik Rijoly	06-Jan-2016	Indonesia	Maluku	Ambon Island	Ambon	Pasar ikan Arumbai	-3.68757	128.183									Marine	Fish market	Maluku Islands
IRD BMF-88.2	Gino V Limmon, Jesaya A Pattikawa, Frederik Rijoly	06-Jan-2016	Indonesia	Maluku	Ambon Island	Ambon	Pasar ikan Arumbai	-3.68757	128.183									Marine	Fish market	Maluku Islands
IRD BMF-695.2	Gino V Limmon, Jesaya A Pattikawa, Frederik Rijoly	06-Jan-2016	Indonesia	Maluku	Ambon Island	Ambon	Pasar ikan Arumbai	-3.68757	128.183									Marine	Fish market	Maluku Islands
IRD BMF-302.2	Gino V Limmon, Jesaya A Pattikawa, Frederik Rijoly	06-Jan-2016	Indonesia	Maluku	Ambon Island	Ambon	Pasar ikan Arumbai	-3.68757	128.183									Marine	Fish market	Maluku Islands
IRD BMF-133.2	Gino V Limmon, Jesaya A Pattikawa, Frederik Rijoly	06-Jan-2016	Indonesia	Maluku	Ambon Island	Ambon	Pasar ikan Arumbai	-3.68757	128.183									Marine	Fish market	Maluku Islands
IRD BMF-697.2	Gino V Limmon, Jesaya A Pattikawa, Frederik Rijoly	06-Jan-2016	Indonesia	Maluku	Ambon Island	Ambon	Pasar ikan Arumbai	-3.68757	128.183									Marine	Fish market	Maluku Islands
IRD BMF-33.2	Gino V Limmon, Jesaya A Pattikawa, Frederik Rijoly	06-Jan-2016	Indonesia	Maluku	Ambon Island	Ambon	Pasar ikan Arumbai	-3.68757	128.183									Marine	Fish market	Maluku Islands
IRD BMF-626.2	Gino V Limmon, Jesaya A Pattikawa, Frederik Rijoly	06-Jan-2016	Indonesia	Maluku	Ambon Island	Ambon	Pasar ikan Arumbai	-3.68757	128.183									Marine	Fish market	Maluku Islands
IRD BMF-356.2	Gino V Limmon, Jesaya A Pattikawa, Frederik Rijoly	06-Jan-2016	Indonesia	Maluku	Ambon Island	Ambon	Pasar ikan Arumbai	-3.68757	128.183									Marine	Fish market	Maluku Islands
IRD BMF-713.2	Gino V Limmon, Jesaya A Pattikawa, Frederik Rijoly	06-Jan-2016	Indonesia	Maluku	Ambon Island	Ambon	Pasar ikan Arumbai	-3.68757	128.183									Marine	Fish market	Maluku Islands
IRD BMF-511.2	Gino V Limmon, Jesaya A Pattikawa, Frederik Rijoly	06-Jan-2016	Indonesia	Maluku	Ambon Island	Ambon	Pasar ikan Arumbai	-3.68757	128.183									Marine	Fish market	Maluku Islands
IRD BMF-620.2	Gino V Limmon, Jesaya A Pattikawa, Frederik Rijoly	06-Jan-2016	Indonesia	Maluku	Ambon Island	Ambon	Pasar ikan Arumbai	-3.68757	128.183									Marine	Fish market	Maluku Islands
IRD BMF-354.2	Gino V Limmon, Jesaya A Pattikawa, Frederik Rijoly	06-Jan-2016	Indonesia	Maluku	Ambon Island	Ambon	Pasar ikan Arumbai	-3.68757	128.183									Marine	Fish market	Maluku Islands
IRD BMF-191.2	Gino V Limmon, Jesaya A Pattikawa, Frederik Rijoly	06-Jan-2016	Indonesia	Maluku	Ambon Island	Ambon	Pasar ikan Arumbai	-3.68757	128.183									Marine	Fish market	Maluku Islands
IRD BMF-397.2	Gino V Limmon, Jesaya A Pattikawa, Frederik Rijoly	06-Jan-2016	Indonesia	Maluku	Ambon Island	Ambon	Pasar ikan Arumbai	-3.68757	128.183									Marine	Fish market	Maluku Islands
IRD BMF-452.2	Gino V Limmon, Jesaya A Pattikawa, Frederik Rijoly	06-Jan-2016	Indonesia	Maluku	Ambon Island	Ambon	Pasar ikan Arumbai	-3.68757	128.183									Marine	Fish market	Maluku Islands
IRD BMF-53.2	Gino V Limmon, Jesaya A Pattikawa, Frederik Rijoly	06-Jan-2016	Indonesia	Maluku	Ambon Island	Ambon	Pasar ikan Arumbai	-3.68757	128.183									Marine	Fish market	Maluku Islands
IRD BMF-665.2	Gino V Limmon, Jesaya A Pattikawa, Frederik Rijoly	06-Jan-2016	Indonesia	Maluku	Ambon Island	Ambon	Pasar ikan Arumbai	-3.68757	128.183									Marine	Fish market	Maluku Islands
IRD BMF-477.2	Gino V Limmon, Jesaya A Pattikawa, Frederik Rijoly	06-Jan-2016	Indonesia	Maluku	Ambon Island	Ambon	Pasar ikan Arumbai	-3.68757	128.183									Marine	Fish market	Maluku Islands
IRD BMF-68.2	Gino V Limmon, Jesaya A Pattikawa, Frederik Rijoly	06-Jan-2016	Indonesia	Maluku	Ambon Island	Ambon	Pasar ikan Arumbai	-3.68757	128.183									Marine	Fish market	Maluku Islands
IRD BMF-173.2	Gino V Limmon, Jesaya A Pattikawa, Frederik Rijoly	06-Jan-2016	Indonesia	Maluku	Ambon Island	Ambon	Pasar ikan Arumbai	-3.68757	128.183									Marine	Fish market	Maluku Islands
IRD BMF-67.2	Gino V Limmon, Jesaya A Pattikawa, Frederik Rijoly	06-Jan-2016	Indonesia	Maluku	Ambon Island	Ambon	Pasar ikan Arumbai	-3.68757	128.183									Marine	Fish market	Maluku Islands
IRD BMF-579.2	Gino V Limmon, Jesaya A Pattikawa, Frederik Rijoly	06-Jan-2016	Indonesia	Maluku	Ambon Island	Ambon	Pasar ikan Arumbai	-3.68757	128.183									Marine	Fish market	Maluku Islands
IRD BMF-158.2	Gino V Limmon, Jesaya A Pattikawa, Frederik Rijoly	06-Jan-2016	Indonesia	Maluku	Ambon Island	Ambon	Pasar ikan Arumbai	-3.68757	128.183									Marine	Fish market	Maluku Islands
IRD BMF-680.2	Gino V Limmon, Jesaya A Pattikawa, Frederik Rijoly	06-Jan-2016	Indonesia	Maluku	Ambon Island	Ambon	Pasar ikan Arumbai	-3.68757	128.183									Marine	Fish market	Maluku Islands
IRD BMF-343.2	Gino V Limmon, Jesaya A Pattikawa, Frederik Rijoly	06-Jan-2016	Indonesia	Maluku	Ambon Island	Ambon	Pasar ikan Arumbai	-3.68757	128.183									Marine	Fish market	Maluku Islands
IRD BMF-747.2	Gino V Limmon, Jesaya A Pattikawa, Frederik Rijoly	06-Jan-2016	Indonesia	Maluku	Ambon Island	Ambon	Pasar ikan Arumbai	-3.68757	128.183									Marine	Fish market	Maluku Islands
IRD BMF-706.2	Gino V Limmon, Jesaya A Pattikawa, Frederik Rijoly	06-Jan-2016	Indonesia	Maluku	Ambon Island	Ambon	Pasar ikan Arumbai	-3.68757	128.183									Marine	Fish market	Maluku Islands
IRD BMF-262.2	Gino V Limmon, Jesaya A Pattikawa, Frederik Rijoly	06-Jan-2016	Indonesia	Maluku	Ambon Island	Ambon	Pasar ikan Arumbai	-3.68757	128.183									Marine	Fish market	Maluku Islands
IRD BMF-682.2	Gino V Limmon, Jesaya A Pattikawa, Frederik Rijoly	06-Jan-2016	Indonesia	Maluku	Ambon Island	Ambon	Pasar ikan Arumbai	-3.68757	128.183									Marine	Fish market	Maluku Islands
IRD BMF-421.2	Gino V Limmon, Jesaya A Pattikawa, Frederik Rijoly	06-Jan-2016	Indonesia	Maluku	Ambon Island	Ambon	Pasar ikan Arumbai	-3.68757	128.183									Marine	Fish market	Maluku Islands
IRD BMF-35.2	Gino V Limmon, Jesaya A Pattikawa, Frederik Rijoly	06-Jan-2016	Indonesia	Maluku	Ambon Island	Ambon	Pasar ikan Arumbai	-3.68757	128.183									Marine	Fish market	Maluku Islands
IRD BMF-483.2	Gino V Limmon, Jesaya A Pattikawa, Frederik Rijoly	06-Jan-2016	Indonesia	Maluku	Ambon Island	Ambon	Pasar ikan Arumbai	-3.68757	128.183									Marine	Fish market	Maluku Islands
IRD BMF-500.2	Gino V Limmon, Jesaya A Pattikawa, Frederik Rijoly	06-Jan-2016	Indonesia	Maluku	Ambon Island	Ambon	Pasar ikan Arumbai	-3.68757	128.183									Marine	Fish market	Maluku Islands
IRD BMF-242.2	Gino V Limmon, Jesaya A Pattikawa, Frederik Rijoly	06-Jan-2016	Indonesia	Maluku	Ambon Island	Ambon	Pasar ikan Arumbai	-3.68757	128.183									Marine	Fish market	Maluku Islands
IRD BMF-765.2	Gino V Limmon, Jesaya A Pattikawa, Frederik Rijoly	06-Jan-2016	Indonesia	Maluku	Ambon Island	Ambon	Pasar ikan Arumbai	-3.68757	128.183									Marine	Fish market	Maluku Islands
IRD BMF-160.2	Gino V Limmon, Jesaya A Pattikawa, Frederik Rijoly	06-Jan-2016	Indonesia	Maluku	Ambon Island	Ambon	Pasar ikan Arumbai	-3.68757	128.183									Marine	Fish market	Maluku Islands
IRD BMF-424.2	Gino V Limmon, Jesaya A Pattikawa, Frederik Rijoly	06-Jan-2016	Indonesia	Maluku	Ambon Island	Ambon	Pasar ikan Arumbai	-3.68757	128.183									Marine	Fish market	Maluku Islands
IRD BMF-599.2	Gino V Limmon, Jesaya A Pattikawa, Frederik Rijoly	06-Jan-2016	Indonesia	Maluku	Ambon Island	Ambon	Pasar ikan Arumbai	-3.68757	128.183									Marine	Fish market	Maluku Islands
IRD BMF-294.2	Gino V Limmon, Jesaya A Pattikawa, Frederik Rijoly	06-Jan-2016	Indonesia	Maluku	Ambon Island	Ambon	Pasar ikan Arumbai	-3.68757	128.183									Marine	Fish market	Maluku Islands
IRD BMF-243.2	Gino V Limmon, Jesaya A Pattikawa, Frederik Rijoly	06-Jan-2016	Indonesia	Maluku	Ambon Island	Ambon	Pasar ikan Arumbai	-3.68757	128.183									Marine	Fish market	Maluku Islands
IRD BMF-131.2	Gino V Limmon, Jesaya A Pattikawa, Frederik Rijoly	06-Jan-2016	Indonesia	Maluku	Ambon Island	Ambon	Pasar ikan Arumbai	-3.68757	128.183									Marine	Fish market	Maluku Islands
IRD BMF-11.2	Gino V Limmon, Jesaya A Pattikawa, Frederik Rijoly	06-Jan-2016	Indonesia	Maluku	Ambon Island	Ambon	Pasar ikan Arumbai	-3.68757	128.183									Marine	Fish market	Maluku Islands
IRD BMF-503.2	Gino V Limmon, Jesaya A Pattikawa, Frederik Rijoly	06-Jan-2016	Indonesia	Maluku	Ambon Island	Ambon	Pasar ikan Arumbai	-3.68757	128.183									Marine	Fish market	Maluku Islands
IRD BMF-738.2	Gino V Limmon, Jesaya A Pattikawa, Frederik Rijoly	06-Jan-2016	Indonesia	Maluku	Ambon Island	Ambon	Pasar ikan Arumbai	-3.68757	128.183									Marine	Fish market	Maluku Islands
IRD BMF-57.2	Gino V Limmon, Jesaya A Pattikawa, Frederik Rijoly	06-Jan-2016	Indonesia	Maluku	Ambon Island	Ambon	Pasar ikan Arumbai	-3.68757	128.183									Marine	Fish market	Maluku Islands
IRD BMF-391.2	Gino V Limmon, Jesaya A Pattikawa, Frederik Rijoly	06-Jan-2016	Indonesia	Maluku	Ambon Island	Ambon	Pasar ikan Arumbai	-3.68757	128.183									Marine	Fish market	Maluku Islands
IRD BMF-355.2	Gino V Limmon, Jesaya A Pattikawa, Frederik Rijoly	06-Jan-2016	Indonesia	Maluku	Ambon Island	Ambon	Pasar ikan Arumbai	-3.68757	128.183									Marine	Fish market	Maluku Islands
IRD BMF-561.2	Gino V Limmon, Jesaya A Pattikawa, Frederik Rijoly	06-Jan-2016	Indonesia	Maluku	Ambon Island	Ambon	Pasar ikan Arumbai	-3.68757	128.183									Marine	Fish market	Maluku Islands
IRD BMF-139.2	Gino V Limmon, Jesaya A Pattikawa, Frederik Rijoly	06-Jan-2016	Indonesia	Maluku	Ambon Island	Ambon	Pasar ikan Arumbai	-3.68757	128.183									Marine	Fish market	Maluku Islands
IRD BMF-491.2	Gino V Limmon, Jesaya A Pattikawa, Frederik Rijoly	06-Jan-2016	Indonesia	Maluku	Ambon Island	Ambon	Pasar ikan Arumbai	-3.68757	128.183									Marine	Fish market	Maluku Islands
IRD BMF-78.2	Gino V Limmon, Jesaya A Pattikawa, Frederik Rijoly	06-Jan-2016	Indonesia	Maluku	Ambon Island	Ambon	Pasar ikan Arumbai	-3.68757	128.183									Marine	Fish market	Maluku Islands
IRD BMF-27.2	Gino V Limmon, Jesaya A Pattikawa, Frederik Rijoly	06-Jan-2016	Indonesia	Maluku	Ambon Island	Ambon	Pasar ikan Arumbai	-3.68757	128.183									Marine	Fish market	Maluku Islands
IRD BMF-283.2	Gino V Limmon, Jesaya A Pattikawa, Frederik Rijoly	06-Jan-2016	Indonesia	Maluku	Ambon Island	Ambon	Pasar ikan Arumbai	-3.68757	128.183									Marine	Fish market	Maluku Islands
IRD BMF-324.2	Gino V Limmon, Jesaya A Pattikawa, Frederik Rijoly	06-Jan-2016	Indonesia	Maluku	Ambon Island	Ambon	Pasar ikan Arumbai	-3.68757	128.183									Marine	Fish market	Maluku Islands
IRD BMF-305.2	Gino V Limmon, Jesaya A Pattikawa, Frederik Rijoly	06-Jan-2016	Indonesia	Maluku	Ambon Island	Ambon	Pasar ikan Arumbai	-3.68757	128.183									Marine	Fish market	Maluku Islands
IRD BMF-273.2	Gino V Limmon, Jesaya A Pattikawa, Frederik Rijoly	06-Jan-2016	Indonesia	Maluku	Ambon Island	Ambon	Pasar ikan Arumbai	-3.68757	128.183									Marine	Fish market	Maluku Islands
IRD BMF-65.2	Gino V Limmon, Jesaya A Pattikawa, Frederik Rijoly	06-Jan-2016	Indonesia	Maluku	Ambon Island	Ambon	Pasar ikan Arumbai	-3.68757	128.183									Marine	Fish market	Maluku Islands
