# Supplementary material for: Assessing species diversity of Coral Triangle artisanal fisheries: A DNA barcode reference library for the shore fishes retailed at Ambon harbor (Indonesia)
Source: Ecol Evol. 2020 Mar 6;10(7):3356–66. doi: 10.1002/ece3.6128 (PMC7141007; doi:10.1002/ece3.6128)
Supplement: Supplementary file 3 [file ECE3-10-3356-s003.xlsx]

## Sheet: Feuil1
Order	Family	Species	Mean Intra-Sp	Max Intra-Sp	Nearest Neighbour	Nearest Species	Distance to NN
Acanthuriformes	Acanthuridae	Acanthurus lineatus	0.15	0.31	BIFZB023-17	Acanthurus nigrofuscus	11.86
Acanthuriformes	Acanthuridae	Acanthurus mata	0.33	0.46	BIFZB019-17	Acanthurus xanthopterus	6.16
Acanthuriformes	Acanthuridae	Acanthurus nigricauda	0.31	0.31	BIFZB007-17	Acanthurus mata	8.25
Acanthuriformes	Acanthuridae	Acanthurus nigrofuscus	N/A	0	DBMFA006-16	Acanthurus lineatus	11.86
Acanthuriformes	Acanthuridae	Acanthurus thompsoni	N/A	0	BIFZB019-17	Acanthurus xanthopterus	11.14
Acanthuriformes	Acanthuridae	Acanthurus triostegus	N/A	0	BIFZB020-17	Ctenochaetus binotatus	12.62
Acanthuriformes	Acanthuridae	Acanthurus xanthopterus	0	0	BIFZB009-17	Acanthurus mata	6.16
Acanthuriformes	Acanthuridae	Ctenochaetus binotatus	0.1	0.15	DBMFA025-16	Ctenochaetus striatus	9.29
Acanthuriformes	Acanthuridae	Ctenochaetus striatus	0	0	BIFZB021-17	Ctenochaetus binotatus	9.29
Acanthuriformes	Acanthuridae	Naso caeruleacauda	0.31	0.47	BIFZB043-17	Naso thynnoides	7.42
Acanthuriformes	Acanthuridae	Naso hexacanthus	0.44	0.77	BIFZB043-17	Naso thynnoides	13.64
Acanthuriformes	Acanthuridae	Naso thynnoides	0.08	0.15	BIFZB033-17	Naso caeruleacauda	7.42
Acanthuriformes	Acanthuridae	Zebrasoma scopas	N/A	0	BIFZC180-17	Paracaesio xanthura	14.95
Carangiformes	Carangidae	Atule mate	0.12	0.31	BIFZB099-17	Caranx sexfasciatus	12.58
Carangiformes	Carangidae	Caranx ignobilis	N/A	0	BIFZB102-17	Caranx sexfasciatus	9.57
Carangiformes	Carangidae	Caranx sexfasciatus	0.41	0.62	BIFZB101-17	Caranx ignobilis	9.57
Holocentriformes	Holocentridae	Myripristis berndti	0	0	DBMFA127-16	Myripristis violacea	4.63
Holocentriformes	Holocentridae	Myripristis murdjan	0.3	0.62	BIFZB140-17	Myripristis violacea	5.23
Holocentriformes	Holocentridae	Myripristis pralinia	0.37	0.93	BIFZB124-17	Myripristis berndti	7.03
Holocentriformes	Holocentridae	Myripristis sp.	N/A	0	BIFZB124-17	Myripristis berndti	7.57
Holocentriformes	Holocentridae	Myripristis violacea	0.31	0.47	BIFZB124-17	Myripristis berndti	4.63
Holocentriformes	Holocentridae	Neoniphon argenteus	0.23	0.46	BIFZB154-17	Neoniphon sammara	7.52
Holocentriformes	Holocentridae	Neoniphon aurolineatus	0.16	0.32	BIFZB182-17	Sargocentron tiereoides	12.87
Holocentriformes	Holocentridae	Neoniphon sammara	0.24	0.46	BIFZB146-17	Neoniphon argenteus	7.52
Holocentriformes	Holocentridae	Ostichthys japonicus	N/A	0	DBMFA141-16	Myripristis violacea	16.24
Holocentriformes	Holocentridae	Sargocentron caudimaculatum	0.36	0.97	BIFZB182-17	Sargocentron tiereoides	3.96
Holocentriformes	Holocentridae	Sargocentron diadema	0.12	0.31	BIFZB179-17	Sargocentron microstoma	2.52
Holocentriformes	Holocentridae	Sargocentron microstoma	0.1	0.15	BIFZB170-17	Sargocentron diadema	2.52
Holocentriformes	Holocentridae	Sargocentron rubrum	0.62	1.24	BIFZB183-17	Sargocentron caudimaculatum	10.9
Holocentriformes	Holocentridae	Sargocentron tiereoides	N/A	0	BIFZB168-17	Sargocentron caudimaculatum	3.96
Kurtiformes	Apogonidae	Cheilodipterus macrodon	N/A	0	BIFZB049-17	Ostorhinchus fleurieu	15.54
Kurtiformes	Apogonidae	Ostorhinchus aureus	0	0	BIFZB049-17	Ostorhinchus fleurieu	5.44
Kurtiformes	Apogonidae	Ostorhinchus fleurieu	0	0	BIFZB046-17	Ostorhinchus aureus	5.44
Labriformes	Labridae	Cheilinus chlorourus	0.31	0.31	BIFZC019-17	Cheilinus trilobatus	9.99
Labriformes	Labridae	Cheilinus fasciatus	0.22	0.32	BIFZC031-17	Epibulus insidiator	14.75
Labriformes	Labridae	Cheilinus trilobatus	N/A	0	BIFZC013-17	Cheilinus chlorourus	9.99
Labriformes	Labridae	Choerodon anchorago	0.48	0.81	BIFZC097-17	Monotaxis heterodon	17.75
Labriformes	Labridae	Choerodon zamboangae	0.33	0.5	BIFZC033-17	Gomphosus varius	16.7
Labriformes	Labridae	Epibulus brevis	0.46	0.46	BIFZC031-17	Epibulus insidiator	7.56
Labriformes	Labridae	Epibulus insidiator	N/A	0	BIFZC032-17	Epibulus brevis	7.56
Labriformes	Labridae	Gomphosus varius	N/A	0	BIFZC049-17	Thalassoma lunare	9.95
Labriformes	Labridae	Halichoeres hortulanus	0.77	0.77	BIFZC184-17	Aphareus rutilans	17.35
Labriformes	Labridae	Hemigymnus melapterus	0.28	0.48	BIFZC517-17	Siganus canaliculatus	18.2
Labriformes	Labridae	Hologymnosus doliatus	1.24	1.24	BIFZC119-17	Lutjanus decussatus	17.37
Labriformes	Labridae	Iniistius pavo	N/A	0	BIFZB190-17	Kyphosus vaigiensis	16.59
Labriformes	Labridae	Oxycheilinus digramma	0	0	BIFZC176-17	Paracaesio stonei	18.87
Labriformes	Labridae	Thalassoma lunare	0.31	0.31	BIFZC033-17	Gomphosus varius	9.95
Labriformes	Scaridae	Calotomus carolinus	0	0	BIFZC368-17	Chlorurus bleekeri	17.24
Labriformes	Scaridae	Chlorurus bleekeri	0.08	0.16	BIFZC390-17	Chlorurus spilurus	6.85
Labriformes	Scaridae	Chlorurus japanensis	0.11	0.17	BIFZC365-17	Chlorurus bleekeri	7.19
Labriformes	Scaridae	Chlorurus spilurus	0	0	BIFZC365-17	Chlorurus bleekeri	6.85
Labriformes	Scaridae	Hipposcarus longiceps	0.15	0.15	BIFZC417-17	Chlorurus japanensis	15.25
Labriformes	Scaridae	Scarus altipinnis	N/A	0	DBMFA574-16	Scarus forsteni	3.49
Labriformes	Scaridae	Scarus dimidiatus	0.13	0.31	BIFZC389-17	Scarus frenatus	3.97
Labriformes	Scaridae	Scarus flavipectoralis	0.21	0.31	BIFZC400-17	Scarus psittacus	9.33
Labriformes	Scaridae	Scarus forsteni	N/A	0	BIFZC393-17	Scarus niger	3.32
Labriformes	Scaridae	Scarus frenatus	N/A	0	BIFZC379-17	Scarus dimidiatus	3.97
Labriformes	Scaridae	Scarus niger	0.08	0.15	DBMFA574-16	Scarus forsteni	3.32
Labriformes	Scaridae	Scarus psittacus	0.08	0.17	BIFZC386-17	Scarus flavipectoralis	9.33
Labriformes	Scaridae	Scarus quoyi	0.21	0.31	BIFZC408-17	Scarus rivulatus	5.58
Labriformes	Scaridae	Scarus rivulatus	0.11	0.16	BIFZC404-17	Scarus quoyi	5.58
Labriformes	Scaridae	Scarus rubroviolaceus	N/A	0	DBMFA574-16	Scarus forsteni	5.95
Ovalentaria	Pomacentridae	Abudefduf sordidus	N/A	0	DBMFA516-16	Abudefduf vaigiensis	12.21
Ovalentaria	Pomacentridae	Abudefduf vaigiensis	0.46	0.81	BIFZC331-17	Abudefduf sordidus	12.21
Ovalentaria	Pomacentridae	Amblyglyphidodon aureus	N/A	0	BIFZC331-17	Abudefduf sordidus	15.04
Perciformes	Caesionidae	Caesio caerulaurea	0.22	0.31	BIFZB078-17	Caesio teres	9.28
Perciformes	Caesionidae	Caesio cuning	0.46	0.77	BIFZB077-17	Caesio teres	6.8
Perciformes	Caesionidae	Caesio lunaris	0	0	BIFZB078-17	Caesio teres	8.21
Perciformes	Caesionidae	Caesio teres	0.12	0.31	BIFZB067-17	Caesio cuning	6.8
Perciformes	Caesionidae	Pterocaesio capricornis	0.1	0.15	BIFZB090-17	Pterocaesio tile	1.88
Perciformes	Caesionidae	Pterocaesio digramma	0.84	1.4	BIFZB072-17	Pterocaesio tessellata	3.49
Perciformes	Caesionidae	Pterocaesio tessellata	0.27	0.77	BIFZB084-17	Pterocaesio digramma	3.49
Perciformes	Caesionidae	Pterocaesio tile	N/A	0	BIFZB092-17	Pterocaesio capricornis	1.88
Perciformes	Chaetodontidae	Chaetodon kleinii	0.15	0.15	BIFZC100-17	Aprion virescens	17.54
Perciformes	Chaetodontidae	Hemitaurichthys polylepis	N/A	0	BIFZC530-17	Siganus doliatus	19.18
Perciformes	Haemulidae	Diagramma picta	0.16	0.16	BIFZB113-17	Plectorhinchus chaetodonoides	9.46
Perciformes	Haemulidae	Plectorhinchus chaetodonoides	N/A	0	DBMFA108-16	Plectorhinchus lineatus	7.91
Perciformes	Haemulidae	Plectorhinchus lessonii	0	0	DBMFA108-16	Plectorhinchus lineatus	7.92
Perciformes	Haemulidae	Plectorhinchus lineatus	0.6	1.87	BIFZB120-17	Plectorhinchus polytaenia	4.81
Perciformes	Haemulidae	Plectorhinchus polytaenia	0	0	DBMFA108-16	Plectorhinchus lineatus	4.81
Perciformes	Haemulidae	Plectorhinchus vittatus	0	0	DBMFA108-16	Plectorhinchus lineatus	8.98
Perciformes	Kyphosidae	Kyphosus cinerascens	0.15	0.31	BIFZC007-17	Kyphosus vaigiensis	2.36
Perciformes	Kyphosidae	Kyphosus vaigiensis	0.21	0.31	BIFZC011-17	Kyphosus cinerascens	2.36
Perciformes	Lutjanidae	Aphareus rutilans	0.1	0.15	BIFZC169-17	Pristipomoides multidens	13.42
Perciformes	Lutjanidae	Aprion virescens	0.46	0.46	BIFZC171-17	Lutjanus vitta	14.69
Perciformes	Lutjanidae	Etelis carbunculus	0.23	0.46	BIFZC175-17	Paracaesio gonzalesi	14.22
Perciformes	Lutjanidae	Lutjanus bengalensis	0.25	0.62	BIFZC163-17	Lutjanus rufolineatus	6
Perciformes	Lutjanidae	Lutjanus biguttatus	0.46	0.46	BIFZC171-17	Lutjanus vitta	6.83
Perciformes	Lutjanidae	Lutjanus bohar	0.34	0.77	BIFZC141-17	Lutjanus gibbus	11.09
Perciformes	Lutjanidae	Lutjanus carponotatus	0.1	0.15	BIFZC126-17	Lutjanus fulviflamma	6.82
Perciformes	Lutjanidae	Lutjanus decussatus	1.95	3.34	BIFZC168-17	Lutjanus semicinctus	0
Perciformes	Lutjanidae	Lutjanus dodecacanthoides	N/A	0	BIFZC164-17	Lutjanus rufolineatus	13.22
Perciformes	Lutjanidae	Lutjanus ehrenbergii	0.23	0.46	BIFZC150-17	Lutjanus monostigma	7.4
Perciformes	Lutjanidae	Lutjanus fulviflamma	0.21	0.31	BIFZC112-17	Lutjanus carponotatus	6.82
Perciformes	Lutjanidae	Lutjanus fulvus	0.48	0.8	BIFZC158-17	Lutjanus quinquelineatus	8.57
Perciformes	Lutjanidae	Lutjanus gibbus	0.06	0.15	BIFZC108-17	Lutjanus bohar	11.09
Perciformes	Lutjanidae	Lutjanus lutjanus	0.31	0.31	BIFZC170-17	Lutjanus vitta	7.18
Perciformes	Lutjanidae	Lutjanus monostigma	0.44	0.77	BIFZC128-17	Lutjanus ehrenbergii	7.4
Perciformes	Lutjanidae	Lutjanus quinquelineatus	0.15	0.31	BIFZC163-17	Lutjanus rufolineatus	2.67
Perciformes	Lutjanidae	Lutjanus rufolineatus	0.2	0.31	BIFZC158-17	Lutjanus quinquelineatus	2.67
Perciformes	Lutjanidae	Lutjanus russellii	N/A	0	BIFZC112-17	Lutjanus carponotatus	6.88
Perciformes	Lutjanidae	Lutjanus sebae	N/A	0	BIFZC149-17	Lutjanus monostigma	15.9
Perciformes	Lutjanidae	Lutjanus semicinctus	N/A	0	BIFZC122-17	Lutjanus decussatus	0
Perciformes	Lutjanidae	Lutjanus vitta	0.25	0.48	BIFZC106-17	Lutjanus biguttatus	6.83
Perciformes	Lutjanidae	Paracaesio brevidentata	N/A	0	BIFZC178-17	Paracaesio xanthura	11.27
Perciformes	Lutjanidae	Paracaesio gonzalesi	N/A	0	BIFZC176-17	Paracaesio stonei	3.66
Perciformes	Lutjanidae	Paracaesio stonei	N/A	0	BIFZC175-17	Paracaesio gonzalesi	3.66
Perciformes	Lutjanidae	Paracaesio xanthura	0.96	2.21	BIFZC175-17	Paracaesio gonzalesi	10.27
Perciformes	Lutjanidae	Pristipomoides multidens	N/A	0	BIFZC186-17	Aphareus rutilans	13.42
Perciformes	Mullidae	Mulloidichthys flavolineatus	0.23	0.62	BIFZC201-17	Mulloidichthys vanicolensis	6.62
Perciformes	Mullidae	Mulloidichthys vanicolensis	0.31	0.62	BIFZC203-17	Mulloidichthys flavolineatus	6.62
Perciformes	Mullidae	Parupeneus barberinus	0.12	0.33	BIFZC231-17	Parupeneus indicus	2.82
Perciformes	Mullidae	Parupeneus crassilabris	0.28	0.47	BIFZC212-17	Parupeneus multifasciatus	8.55
Perciformes	Mullidae	Parupeneus cyclostomus	0	0	BIFZC212-17	Parupeneus multifasciatus	13.71
Perciformes	Mullidae	Parupeneus heptacanthus	0.17	0.32	BIFZC202-17	Mulloidichthys vanicolensis	12.01
Perciformes	Mullidae	Parupeneus indicus	0	0	BIFZC211-17	Parupeneus barberinus	2.82
Perciformes	Mullidae	Parupeneus jansenii	0.41	0.62	BIFZC240-17	Parupeneus heptacanthus	12.75
Perciformes	Mullidae	Parupeneus multifasciatus	0.34	0.92	BIFZC215-17	Parupeneus crassilabris	8.55
Perciformes	Mullidae	Parupeneus spilurus	N/A	0	BIFZC215-17	Parupeneus crassilabris	9.26
Perciformes	Mullidae	Upeneus vittatus	0.31	0.46	BIFZC201-17	Mulloidichthys vanicolensis	15.94
Perciformes	Pempheridae	Pempheris adusta	N/A	0	BIFZC320-17	Pempheris oualensis	18.31
Perciformes	Pempheridae	Pempheris oualensis	0.08	0.15	BIFZC322-17	Pempheris adusta	18.31
Perciformes	Priacanthidae	Priacanthus blochii	0.18	0.46	BIFZC347-17	Priacanthus macracanthus	14.15
Perciformes	Priacanthidae	Priacanthus hamrur	0.74	1.72	BIFZC348-17	Priacanthus macracanthus	15.05
Perciformes	Priacanthidae	Priacanthus macracanthus	0.59	1.13	BIFZC354-17	Priacanthus blochii	14.15
Perciformes	Priacanthidae	Pristigenys refulgens	0.18	0.31	BIFZB086-17	Pterocaesio tessellata	16.64
Perciformes	Serranidae	Aethaloperca rogaa	0	0	BIFZC430-17	Cephalopholis argus	11.36
Perciformes	Serranidae	Anyperodon leucogrammicus	0.12	0.31	BIFZC472-17	Epinephelus coioides	11.85
Perciformes	Serranidae	Cephalopholis argus	0	0	BIFZC421-17	Aethaloperca rogaa	11.36
Perciformes	Serranidae	Cephalopholis aurantia	N/A	0	BIFZC455-17	Cephalopholis spiloparaea	4.66
Perciformes	Serranidae	Cephalopholis boenak	0.23	0.46	BIFZC438-17	Cephalopholis cyanostigma	8.25
Perciformes	Serranidae	Cephalopholis cyanostigma	0.09	0.15	BIFZC452-17	Cephalopholis microprion	6.01
Perciformes	Serranidae	Cephalopholis microprion	N/A	0	BIFZC438-17	Cephalopholis cyanostigma	6.01
Perciformes	Serranidae	Cephalopholis miniata	0	0	BIFZC451-17	Cephalopholis sexmaculata	4
Perciformes	Serranidae	Cephalopholis sexmaculata	0.23	0.31	BIFZC442-17	Cephalopholis miniata	4
Perciformes	Serranidae	Cephalopholis sonnerati	0.25	0.46	BIFZC462-17	Cephalopholis urodeta	6.33
Perciformes	Serranidae	Cephalopholis spiloparaea	0	0	BIFZC432-17	Cephalopholis aurantia	4.66
Perciformes	Serranidae	Cephalopholis urodeta	0.31	0.62	BIFZC457-17	Cephalopholis sonnerati	6.33
Perciformes	Serranidae	Epinephelus amblycephalus	N/A	0	BIFZC500-17	Epinephelus spilotoceps	12.59
Perciformes	Serranidae	Epinephelus areolatus	0.34	0.62	BIFZC475-17	Epinephelus cyanopodus	7.53
Perciformes	Serranidae	Epinephelus coeruleopunctatus	0	0	BIFZC473-17	Epinephelus corallicola	6.88
Perciformes	Serranidae	Epinephelus coioides	N/A	0	DBMFA686-16	Epinephelus ongus	11.49
Perciformes	Serranidae	Epinephelus corallicola	N/A	0	BIFZC471-17	Epinephelus coeruleopunctatus	6.88
Perciformes	Serranidae	Epinephelus cyanopodus	N/A	0	BIFZC469-17	Epinephelus areolatus	7.53
Perciformes	Serranidae	Epinephelus fasciatus	0.26	0.31	BIFZC500-17	Epinephelus spilotoceps	13.25
Perciformes	Serranidae	Epinephelus maculatus	0.15	0.15	BIFZC475-17	Epinephelus cyanopodus	13.17
Perciformes	Serranidae	Epinephelus merra	0.04	0.15	BIFZC500-17	Epinephelus spilotoceps	12.93
Perciformes	Serranidae	Epinephelus ongus	0.06	0.15	BIFZC476-17	Epinephelus coeruleopunctatus	8.92
Perciformes	Serranidae	Epinephelus quoyanus	N/A	0	BIFZC479-17	Epinephelus fasciatus	14.84
Perciformes	Serranidae	Epinephelus spilotoceps	N/A	0	BIFZC494-17	Epinephelus ongus	12.25
Perciformes	Serranidae	Giganthias immaculatus	N/A	0	BIFZB165-17	Sargocentron caudimaculatum	17.27
Perciformes	Serranidae	Gracila albomarginata	N/A	0	BIFZC462-17	Cephalopholis urodeta	14.34
Perciformes	Serranidae	Liopropoma latifasciatum	N/A	0	BIFZC097-17	Monotaxis heterodon	18.09
Perciformes	Serranidae	Saloptia powelli	N/A	0	BIFZB190-17	Kyphosus vaigiensis	16.97
Perciformes	Serranidae	Variola albimarginata	0.09	0.15	BIFZC508-17	Variola louti	8.04
Perciformes	Serranidae	Variola louti	0.15	0.15	BIFZC504-17	Variola albimarginata	8.04
Perciformes	Siganidae	Siganus argenteus	0.25	0.61	BIFZC524-17	Siganus corallinus	9.19
Perciformes	Siganidae	Siganus canaliculatus	2.37	7.12	BIFZC537-17	Siganus fuscescens	0
Perciformes	Siganidae	Siganus corallinus	0	0	BIFZC529-17	Siganus doliatus	1.4
Perciformes	Siganidae	Siganus doliatus	0.5	1.24	BIFZC524-17	Siganus corallinus	1.4
Perciformes	Siganidae	Siganus fuscescens	0.24	0.48	BIFZC533-17	Siganus canaliculatus	0
Perciformes	Siganidae	Siganus guttatus	0.72	0.93	BIFZC542-17	Siganus lineatus	0
Perciformes	Siganidae	Siganus lineatus	0.62	0.93	BIFZC539-17	Siganus guttatus	0
Perciformes	Siganidae	Siganus puellus	0.19	0.32	BIFZC550-17	Siganus punctatissimus	5.46
Perciformes	Siganidae	Siganus punctatissimus	0.16	0.16	BIFZC545-17	Siganus puellus	5.46
Perciformes	Siganidae	Siganus punctatus	0.15	0.46	BIFZC568-17	Siganus vulpinus	4.13
Perciformes	Siganidae	Siganus spinus	0.06	0.16	BIFZC517-17	Siganus canaliculatus	8.63
Perciformes	Siganidae	Siganus vermiculatus	3.64	3.64	BIFZC542-17	Siganus lineatus	0.31
Perciformes	Siganidae	Siganus vulpinus	0.26	0.46	BIFZC553-17	Siganus punctatus	4.13
Siluriformes	Plotosidae	Plotosus lineatus	0.08	0.15	BIFZC512-17	Siganus argenteus	21.76
Spariformes	Lethrinidae	Gnathodentex aureolineatus	0.32	0.32	BIFZC096-17	Monotaxis heterodon	16.49
Spariformes	Lethrinidae	Gymnocranius elongatus	N/A	0	BIFZC059-17	Gymnocranius griseus	10.74
Spariformes	Lethrinidae	Gymnocranius griseus	0.11	0.16	BIFZC056-17	Gymnocranius elongatus	10.74
Spariformes	Lethrinidae	Lethrinus atkinsoni	1.13	1.13	BIFZC091-17	Lethrinus ornatus	9.38
Spariformes	Lethrinidae	Lethrinus harak	0.32	0.48	BIFZC087-17	Lethrinus ornatus	7.45
Spariformes	Lethrinidae	Lethrinus lentjan	0.12	0.31	BIFZC088-17	Lethrinus ornatus	7.93
Spariformes	Lethrinidae	Lethrinus ornatus	2.16	3.86	BIFZC074-17	Lethrinus harak	7.45
Spariformes	Lethrinidae	Lethrinus rubrioperculatus	0.08	0.15	BIFZC086-17	Lethrinus semicinctus	14.92
Spariformes	Lethrinidae	Lethrinus semicinctus	0.53	0.79	BIFZC062-17	Lethrinus rubrioperculatus	14.92
Spariformes	Lethrinidae	Lethrinus variegatus	N/A	0	BIFZC062-17	Lethrinus rubrioperculatus	16.08
Spariformes	Lethrinidae	Monotaxis grandoculis	0	0	BIFZC096-17	Monotaxis heterodon	8.76
Spariformes	Lethrinidae	Monotaxis heterodon	0.32	0.32	BIFZC098-17	Monotaxis grandoculis	8.76
Spariformes	Nemipteridae	Nemipterus furcosus	1.34	2.36	BIFZC058-17	Gymnocranius griseus	18.47
Spariformes	Nemipteridae	Parascolopsis eriomma	0.08	0.32	BIFZC262-17	Parascolopsis inermis	10.62
Spariformes	Nemipteridae	Parascolopsis inermis	0.08	0.15	BIFZC258-17	Parascolopsis eriomma	10.62
Spariformes	Nemipteridae	Pentapodus caninus	0.06	0.15	BIFZC270-17	Pentapodus emeryii	9.45
Spariformes	Nemipteridae	Pentapodus emeryii	N/A	0	BIFZC269-17	Pentapodus caninus	9.45
Spariformes	Nemipteridae	Pentapodus trivittatus	0	0	BIFZC269-17	Pentapodus caninus	16.69
Spariformes	Nemipteridae	Scolopsis affinis	0.07	0.31	BIFZC308-17	Scolopsis monogramma	11.03
Spariformes	Nemipteridae	Scolopsis bilineata	0.05	0.16	BIFZC304-17	Scolopsis ciliata	16.07
Spariformes	Nemipteridae	Scolopsis ciliata	0	0	BIFZC316-17	Scolopsis xenochroa	13.19
Spariformes	Nemipteridae	Scolopsis lineata	0	0	BIFZC304-17	Scolopsis ciliata	16.15
Spariformes	Nemipteridae	Scolopsis margaritifera	0.1	0.15	BIFZC304-17	Scolopsis ciliata	14.02
Spariformes	Nemipteridae	Scolopsis monogramma	0	0	BIFZC299-17	Scolopsis affinis	11.03
Spariformes	Nemipteridae	Scolopsis taenioptera	0	0	BIFZC298-17	Scolopsis affinis	11.82
Spariformes	Nemipteridae	Scolopsis xenochroa	0.15	0.15	BIFZC304-17	Scolopsis ciliata	13.19
Spariformes	Sparidae	Acanthopagrus berda	N/A	0	BIFZC119-17	Lutjanus decussatus	7.83
Tetraodontiformes	Balistidae	Odonus niger	0.25	0.62	BIFZC499-17	Saloptia powelli	18.09
Tetraodontiformes	Monacanthidae	Aluterus scriptus	0	0	BIFZC034-17	Halichoeres hortulanus	18.49
Tetraodontiformes	Monacanthidae	Cantherhines fronticinctus	N/A	0	BIFZC193-17	Cantherhines pardalis	7.23
Tetraodontiformes	Monacanthidae	Cantherhines pardalis	0.49	0.93	BIFZC190-17	Cantherhines fronticinctus	7.23
Trachiniformes	Pinguipedidae	Ryukyupercis gushikeni	0	0	BIFZB159-17	Ostichthys japonicus	20.64
