# Supplementary material for: Assessing species diversity of Coral Triangle artisanal fisheries: A DNA barcode reference library for the shore fishes retailed at Ambon harbor (Indonesia)
Source: Ecol Evol. 2020 Mar 6;10(7):3356–66. doi: 10.1002/ece3.6128 (PMC7141007; doi:10.1002/ece3.6128)
Supplement: Supplementary file 4 [file ECE3-10-3356-s004.xlsx]

## Sheet: Feuil1
Identification	Field ID	BIN	ABGD	PTP	GMYC	Consensus
Abudefduf sordidus	BMF-761	BOLD:AAB6123	115	46	190	OTU1
Abudefduf vaigiensis	BMF-160	BOLD:ACK8109	116	47	83	OTU2
Abudefduf vaigiensis	BMF-219.2	BOLD:ACK8109	116	47	83	OTU2
Abudefduf vaigiensis	BMF-220.2	BOLD:ACK8109	116	47	83	OTU2
Abudefduf vaigiensis	BMF-221	BOLD:ACK8109	116	47	83	OTU2
Abudefduf vaigiensis	BMF-222.2	BOLD:ACK8109	116	47	83	OTU2
Abudefduf vaigiensis	BMF-223.2	BOLD:ACK8109	116	47	83	OTU2
Abudefduf vaigiensis	BMF-224	BOLD:ACK8109	116	47	83	OTU2
Abudefduf vaigiensis	BMF-224.2	BOLD:ACK8109	116	47	83	OTU2
Abudefduf vaigiensis	BMF-225	BOLD:ACK8109	116	47	83	OTU2
Acanthopagrus berda	BMF-182	BOLD:ADL0081	174	62	214	OTU3
Acanthurus lineatus	BMF-385.2	BOLD:AAB3207	129	30	86	OTU4
Acanthurus lineatus	BMF-386.2	BOLD:AAB3207	129	30	86	OTU4
Acanthurus lineatus	BMF-387	BOLD:AAB3207	129	30	86	OTU4
Acanthurus lineatus	BMF-388.2	BOLD:AAB3207	129	30	86	OTU4
Acanthurus mata	BMF-518	BOLD:AAE4025	125	33	89	OTU5
Acanthurus mata	BMF-519	BOLD:AAE4025	125	33	89	OTU5
Acanthurus mata	BMF-520	BOLD:AAE4025	125	33	89	OTU5
Acanthurus mata	BMF-650	BOLD:AAE4025	125	33	89	OTU5
Acanthurus nigricauda	BMF-453	BOLD:AAB8729	123	31	88	OTU6
Acanthurus nigricauda	BMF-768	BOLD:AAB8729	123	31	88	OTU6
Acanthurus nigrofuscus	BMF-267	BOLD:AAB0201	128	29	197	OTU7
Acanthurus thompsoni	BMF-755.2	BOLD:AAE3994	122	27	200	OTU8
Acanthurus triostegus	BMF-152	BOLD:AAA9362	121	28	198	OTU9
Acanthurus xanthopterus	BMF-348	BOLD:AAC6467	124	32	201	OTU10
Acanthurus xanthopterus	BMF-348.2	BOLD:AAC6467	124	32	201	OTU10
Acanthurus xanthopterus	BMF-445	BOLD:AAC6467	124	32	201	OTU10
Acanthurus xanthopterus	BMF-446	BOLD:AAC6467	124	32	201	OTU10
Aethaloperca rogaa	BMF-516	BOLD:AAD9665	63	89	172	OTU11
Aethaloperca rogaa	BMF-517	BOLD:AAD9665	63	89	172	OTU11
Aethaloperca rogaa	BMF-699	BOLD:AAD9665	63	89	172	OTU11
Aluterus scriptus	BMF-628	BOLD:AAD0081	27	126	146	OTU12
Aluterus scriptus	BMF-629	BOLD:AAD0081	27	126	146	OTU12
Amblyglyphidodon aureus	BMF-371	BOLD:ACU6263	114	45	189	OTU13
Anyperodon leucogrammicus	BMF-290	BOLD:AAC8327	73	79	54	OTU14
Anyperodon leucogrammicus	BMF-30	BOLD:AAC8327	73	79	54	OTU14
Anyperodon leucogrammicus	BMF-31	BOLD:AAC8327	73	79	54	OTU14
Anyperodon leucogrammicus	BMF-32	BOLD:AAC8327	73	79	54	OTU14
Anyperodon leucogrammicus	BMF-419	BOLD:AAC8327	73	79	54	OTU14
Aphareus rutilans	BMF-718	BOLD:AAB7244	149	40	104	OTU15
Aphareus rutilans	BMF-719	BOLD:AAB7244	149	40	104	OTU15
Aphareus rutilans	BMF-720	BOLD:AAB7244	149	40	104	OTU15
Aphareus rutilans	BMF-721	BOLD:AAB7244	149	40	104	OTU15
Aprion virescens	BMF-731	BOLD:AAB8692	147	41	99	OTU15
Aprion virescens	BMF-732	BOLD:AAB8692	147	41	99	OTU15
Atule mate	BMF-372	BOLD:AAB3382	102	131	17	OTU16
Atule mate	BMF-373	BOLD:AAB3382	102	131	17	OTU16
Atule mate	BMF-374	BOLD:AAB3382	102	131	17	OTU16
Atule mate	BMF-375	BOLD:AAB3382	102	131	17	OTU16
Atule mate	BMF-376	BOLD:AAB3382	102	131	17	OTU16
Caesio caerulaurea	BMF-94	BOLD:ABZ2197	166	50	109	OTU17
Caesio caerulaurea	BMF-95	BOLD:ABZ2197	166	50	109	OTU17
Caesio caerulaurea	BMF-96	BOLD:ABZ2197	166	50	109	OTU17
Caesio caerulaurea	BMF-97	BOLD:ABZ2197	166	50	109	OTU17
Caesio caerulaurea	BMF-98	BOLD:ABZ2197	166	50	109	OTU17
Caesio cuning	BMF-384	BOLD:AAD1988	170	52	111	OTU18
Caesio cuning	BMF-569	BOLD:AAD1988	170	52	111	OTU18
Caesio cuning	BMF-609	BOLD:AAD1988	170	52	111	OTU18
Caesio cuning	BMF-610	BOLD:AAD1988	170	52	111	OTU18
Caesio cuning	BMF-611	BOLD:AAD1988	170	52	111	OTU18
Caesio lunaris	BMF-157	BOLD:AAJ8622	167	48	213	OTU19
Caesio lunaris	BMF-568	BOLD:AAJ8622	167	48	213	OTU19
Caesio teres	BMF-501	BOLD:ACW8779	169	51	110	OTU20
Caesio teres	BMF-502	BOLD:ACW8779	169	51	110	OTU20
Caesio teres	BMF-612	BOLD:ACW8779	169	51	110	OTU20
Caesio teres	BMF-613	BOLD:ACW8779	169	51	110	OTU20
Caesio teres	BMF-614	BOLD:ACW8779	169	51	110	OTU20
Calotomus carolinus	BMF-473	BOLD:ADI4703	41	107	155	OTU21
Calotomus carolinus	BMF-766	BOLD:ADI4703	41	107	155	OTU21
Cantherhines fronticinctus	BMF-634	BOLD:AAV0577	24	127	147	OTU22
Cantherhines pardalis	BMF-338	BOLD:AAB9564	25	128	24	OTU23
Cantherhines pardalis	BMF-339	BOLD:AAB9564	25	128	24	OTU23
Cantherhines pardalis	BMF-626	BOLD:AAB9564	25	128	24	OTU23
Cantherhines pardalis	BMF-627	BOLD:AAB9564	25	128	24	OTU23
Caranx ignobilis	BMF-662	BOLD:AAB0587	103	129	142	OTU24
Caranx sexfasciatus	BMF-296	BOLD:AAB0584	104	130	18	OTU25
Caranx sexfasciatus	BMF-447	BOLD:AAB0584	104	130	18	OTU25
Caranx sexfasciatus	BMF-448	BOLD:AAB0584	104	130	18	OTU25
Caranx sexfasciatus	BMF-712	BOLD:AAB0584	104	130	18	OTU25
Cephalopholis argus	BMF-498	BOLD:AAC4474	64	89	60	OTU26
Cephalopholis argus	BMF-57	BOLD:AAC4474	64	89	60	OTU26
Cephalopholis argus	BMF-58	BOLD:AAC4474	64	89	60	OTU26
Cephalopholis aurantia	BMF-665	BOLD:AAB5432	56	93	174	OTU27
Cephalopholis boenak	BMF-242	BOLD:AAB3684	60	91	61	OTU28
Cephalopholis boenak	BMF-45	BOLD:AAB3684	60	91	61	OTU28
Cephalopholis boenak	BMF-496	BOLD:AAB3684	60	91	61	OTU28
Cephalopholis boenak	BMF-584	BOLD:AAB3684	60	91	61	OTU28
Cephalopholis cyanostigma	BMF-292	BOLD:AAC0217	62	92	62	OTU29
Cephalopholis cyanostigma	BMF-410	BOLD:AAC0217	62	92	62	OTU29
Cephalopholis cyanostigma	BMF-411	BOLD:AAC0217	62	92	62	OTU29
Cephalopholis cyanostigma	BMF-560	BOLD:AAC0217	62	92	62	OTU29
Cephalopholis cyanostigma	BMF-62	BOLD:AAC0217	62	92	62	OTU29
Cephalopholis microprion	BMF-46	BOLD:AAF0629	61	90	173	OTU30
Cephalopholis miniata	BMF-247	BOLD:AAC0216	57	97	176	OTU31
Cephalopholis miniata	BMF-26	BOLD:AAC0216	57	97	176	OTU31
Cephalopholis miniata	BMF-27	BOLD:AAC0216	57	97	176	OTU31
Cephalopholis miniata	BMF-28	BOLD:AAC0216	57	97	176	OTU31
Cephalopholis miniata	BMF-29	BOLD:AAC0216	57	97	176	OTU31
Cephalopholis sexmaculata	BMF-586	BOLD:AAE4051	194	96	65	OTU32
Cephalopholis sexmaculata	BMF-587	BOLD:AAE4051	194	96	65	OTU32
Cephalopholis sexmaculata	BMF-663	BOLD:AAE4051	194	96	65	OTU32
Cephalopholis sexmaculata	BMF-664	BOLD:AAE4051	194	96	65	OTU32
Cephalopholis sonnerati	BMF-36	BOLD:AAD4737	195	95	64	OTU33
Cephalopholis sonnerati	BMF-37	BOLD:AAD4737	58	95	64	OTU33
Cephalopholis sonnerati	BMF-38	BOLD:AAD4737	58	95	64	OTU33
Cephalopholis sonnerati	BMF-597	BOLD:AAD4737	58	95	64	OTU33
Cephalopholis sonnerati	BMF-666	BOLD:AAD4737	58	95	64	OTU33
Cephalopholis sonnerati	BMF-667	BOLD:AAD4737	195	95	64	OTU33
Cephalopholis spiloparaea	BMF-34	BOLD:AAE4050	56	93	175	OTU34
Cephalopholis spiloparaea	BMF-35	BOLD:AAE4050	56	93	175	OTU34
Cephalopholis urodeta	BMF-21	BOLD:AAC4202	59	94	63	OTU35
Cephalopholis urodeta	BMF-22	BOLD:AAC4202	59	94	63	OTU35
Cephalopholis urodeta	BMF-23	BOLD:AAC4202	59	94	63	OTU35
Cephalopholis urodeta	BMF-24	BOLD:AAC4202	59	94	63	OTU35
Cephalopholis urodeta	BMF-25	BOLD:AAC4202	59	94	63	OTU35
Chaetodon kleinii	BMF-621	BOLD:AAC2841	78	3	67	OTU36
Chaetodon kleinii	BMF-622	BOLD:AAC2841	78	3	67	OTU36
Cheilinus chlorourus	BMF-81	BOLD:AAB4185	17	9	36	OTU37
Cheilinus chlorourus	BMF-82	BOLD:AAB4185	17	9	36	OTU37
Cheilinus fasciatus	BMF-444	BOLD:AAB7821	18	12	37	OTU38
Cheilinus fasciatus	BMF-653	BOLD:AAB7821	18	12	37	OTU38
Cheilinus fasciatus	BMF-734.2	BOLD:AAB7821	18	12	37	OTU38
Cheilinus trilobatus	BMF-759	BOLD:AAB4531	16	8	152	OTU39
Cheilodipterus macrodon	BMF-359	BOLD:AAB7875	9	5	179	OTU40
Chlorurus bleekeri	BMF-458	BOLD:AAE9012	52	109	44	OTU41
Chlorurus bleekeri	BMF-462	BOLD:AAE9012	52	109	44	OTU41
Chlorurus bleekeri	BMF-463	BOLD:AAE9012	52	109	44	OTU41
Chlorurus bleekeri	BMF-703	BOLD:AAE9012	52	109	44	OTU41
Chlorurus japanensis	BMF-184	BOLD:ACK7947	50	109	43	OTU42
Chlorurus japanensis	BMF-185	BOLD:ACK7947	50	109	43	OTU42
Chlorurus japanensis	BMF-769	BOLD:ACK7947	50	109	43	OTU42
Chlorurus spilurus	BMF-459	BOLD:AAB6670	51	109	128	OTU43
Chlorurus spilurus	BMF-461	BOLD:AAB6670	51	109	128	OTU43
Chlorurus spilurus	BMF-471	BOLD:AAB6670	51	109	128	OTU43
Chlorurus spilurus	BMF-472	BOLD:AAB6670	51	109	128	OTU43
Choerodon anchorago	BMF-141	BOLD:AAB8121	193	102	66	OTU44
Choerodon anchorago	BMF-142	BOLD:AAB8121	193	102	66	OTU44
Choerodon anchorago	BMF-440	BOLD:AAB8121	54	102	66	OTU44
Choerodon anchorago	BMF-441	BOLD:AAB8121	193	102	66	OTU44
Choerodon anchorago	BMF-80	BOLD:AAB8121	54	102	66	OTU44
Choerodon zamboangae	BMF-63.2	BOLD:AAE8971	79	101	68	OTU45
Choerodon zamboangae	BMF-64	BOLD:AAE8971	79	101	68	OTU45
Choerodon zamboangae	BMF-65	BOLD:AAE8971	79	101	68	OTU45
Choerodon zamboangae	BMF-66	BOLD:AAE8971	79	101	68	OTU45
Choerodon zamboangae	BMF-67	BOLD:AAE8971	79	101	68	OTU45
Ctenochaetus binotatus	BMF-623	BOLD:AAB9166	127	28	87	OTU46
Ctenochaetus binotatus	BMF-624	BOLD:AAB9166	127	28	87	OTU46
Ctenochaetus binotatus	BMF-625	BOLD:AAB9166	127	28	87	OTU46
Ctenochaetus striatus	BMF-268.2	BOLD:AAB9167	126	28	199	OTU47
Ctenochaetus striatus	BMF-341	BOLD:AAB9167	126	28	199	OTU47
Diagramma picta	BMF-346	BOLD:AAB9940	139	25	84	OTU48
Diagramma picta	BMF-347	BOLD:AAB9940	139	25	84	OTU48
Epibulus brevis	BMF-439.2	BOLD:ACU5795	20	11	38	OTU49
Epibulus brevis	BMF-756	BOLD:ACU5795	20	11	38	OTU49
Epibulus insidiator	BMF-700	BOLD:AAB8858	19	11	153	OTU50
Epinephelus amblycephalus	BMF-678	BOLD:AAB1346	71	82	167	OTU51
Epinephelus areolatus	BMF-129	BOLD:AAA9821	70	85	57	OTU52
Epinephelus areolatus	BMF-130	BOLD:AAA9821	196	85	57	OTU52
Epinephelus areolatus	BMF-131	BOLD:AAA9821	70	85	57	OTU52
Epinephelus areolatus	BMF-132	BOLD:AAA9821	196	85	57	OTU52
Epinephelus areolatus	BMF-133	BOLD:AAA9821	70	85	57	OTU52
Epinephelus coeruleopunctatus	BMF-289	BOLD:AAD3492	76	80	165	OTU53
Epinephelus coeruleopunctatus	BMF-417	BOLD:AAD3492	76	80	165	OTU53
Epinephelus coioides	BMF-669	BOLD:AAB8391	74	78	164	OTU54
Epinephelus corallicola	BMF-173	BOLD:AAD8682	77	80	166	OTU55
Epinephelus cyanopodus	BMF-722	BOLD:AAD1767	69	84	168	OTU56
Epinephelus fasciatus	BMF-1	BOLD:AAB1332	66	87	59	OTU57
Epinephelus fasciatus	BMF-3	BOLD:AAB1332	66	87	59	OTU57
Epinephelus fasciatus	BMF-4	BOLD:AAB1332	66	87	59	OTU57
Epinephelus fasciatus	BMF-5	BOLD:AAB1332	66	87	59	OTU57
Epinephelus maculatus	BMF-420	BOLD:AAE1869	67	83	56	OTU58
Epinephelus maculatus	BMF-585	BOLD:AAE1869	67	83	56	OTU58
Epinephelus merra	BMF-209	BOLD:AAB8386	68	88	58	OTU59
Epinephelus merra	BMF-210	BOLD:AAB8386	68	88	58	OTU59
Epinephelus merra	BMF-210.2	BOLD:AAB8386	68	88	58	OTU59
Epinephelus merra	BMF-211	BOLD:AAB8386	68	88	58	OTU59
Epinephelus merra	BMF-212	BOLD:AAB8386	68	88	58	OTU59
Epinephelus merra	BMF-41	BOLD:AAB8386	68	88	58	OTU59
Epinephelus merra	BMF-42	BOLD:AAB8386	68	88	58	OTU59
Epinephelus merra	BMF-44	BOLD:AAB8386	68	88	58	OTU59
Epinephelus ongus	BMF-175	BOLD:AAC2802	75	81	55	OTU60
Epinephelus ongus	BMF-176.2	BOLD:AAC2802	75	81	55	OTU60
Epinephelus ongus	BMF-291	BOLD:AAC2802	75	81	55	OTU60
Epinephelus ongus	BMF-59	BOLD:AAC2802	75	81	55	OTU60
Epinephelus ongus	BMF-61	BOLD:AAC2802	75	81	55	OTU60
Epinephelus quoyanus	BMF-588	BOLD:AAC2809	65	77	169	OTU61
Epinephelus spilotoceps	BMF-515	BOLD:AAC3590	72	86	170	OTU62
Etelis carbunculus	BMF-743	BOLD:AAC8839	150	38	103	OTU63
Etelis carbunculus	BMF-744	BOLD:AAC8839	150	38	103	OTU63
Etelis carbunculus	BMF-745	BOLD:AAC8839	150	38	103	OTU63
Etelis carbunculus	BMF-746	BOLD:AAC8839	150	38	103	OTU63
Giganthias immaculatus	BMF-601		91	13	161	OTU64
Gnathodentex aureolineatus	BMF-234	BOLD:AAC8927	117	104	80	OTU65
Gnathodentex aureolineatus	BMF-309	BOLD:AAC8927	117	104	80	OTU65
Gomphosus varius	BMF-733	BOLD:AAB5841	80	98	154	OTU66
Gracila albomarginata	BMF-243	BOLD:AAY2367	55	76	171	OTU67
Gymnocranius elongatus	BMF-308	BOLD:AAB5194	132	105	187	OTU68
Gymnocranius griseus	BMF-271	BOLD:ADL1650	133	105	81	OTU69
Gymnocranius griseus	BMF-390	BOLD:ADL1650	133	105	81	OTU69
Gymnocranius griseus	BMF-391	BOLD:ADL1650	133	105	81	OTU69
Halichoeres hortulanus	BMF-345	BOLD:AAB3085	90	71	34	OTU70
Halichoeres hortulanus	BMF-401	BOLD:AAB3085	90	71	34	OTU70
Hemigymnus melapterus	BMF-344	BOLD:AAB5264	38	100	33	OTU71
Hemigymnus melapterus	BMF-403	BOLD:AAB5264	38	100	33	OTU71
Hemigymnus melapterus	BMF-404	BOLD:AAB5264	38	100	33	OTU71
Hemigymnus melapterus	BMF-449.2	BOLD:AAB5264	188	100	33	OTU71
Hemigymnus melapterus	BMF-760.2	BOLD:AAB5264	188	100	33	OTU71
Hemitaurichthys polylepis	BMF-709	BOLD:AAE4340	8	2	178	OTU72
Hipposcarus longiceps	BMF-651	BOLD:AAF0659	42	108	40	OTU73
Hipposcarus longiceps	BMF-652	BOLD:AAF0659	42	108	40	OTU73
Hologymnosus doliatus	BMF-707.2	BOLD:AAD1381	89	15	35	OTU74
Hologymnosus doliatus	BMF-83.2	BOLD:AAD1381	89	15	35	OTU74
Iniistius pavo	BMF-570	BOLD:AAD8586	113	13	177	OTU75
Kyphosus cinerascens	BMF-193	BOLD:ABX5727	206	14	51	OTU76
Kyphosus cinerascens	BMF-525	BOLD:ABX5727	206	14	51	OTU76
Kyphosus cinerascens	BMF-526	BOLD:ABX5727	206	14	51	OTU76
Kyphosus cinerascens	BMF-600	BOLD:ABX5727	206	14	51	OTU76
Kyphosus vaigiensis	BMF-194	BOLD:AAC3456	145	14	50	OTU77
Kyphosus vaigiensis	BMF-195	BOLD:AAC3456	145	14	50	OTU77
Kyphosus vaigiensis	BMF-196	BOLD:AAC3456	145	14	50	OTU77
Lethrinus atkinsoni	BMF-311	BOLD:ABY5451	83	135	20	OTU78
Lethrinus atkinsoni	BMF-75	BOLD:ABY5451	83	135	20	OTU78
Lethrinus harak	BMF-119	BOLD:AAC1520	85	136	21	OTU79
Lethrinus harak	BMF-120	BOLD:AAC1520	85	136	21	OTU79
Lethrinus harak	BMF-121	BOLD:AAC1520	85	136	21	OTU79
Lethrinus harak	BMF-123.2	BOLD:AAC1520	85	136	21	OTU79
Lethrinus lentjan	BMF-370	BOLD:AAB0508	84	138	22	OTU80
Lethrinus lentjan	BMF-558	BOLD:AAB0508	84	138	22	OTU80
Lethrinus lentjan	BMF-559	BOLD:AAB0508	84	138	22	OTU80
Lethrinus lentjan	BMF-575	BOLD:AAB0508	84	138	22	OTU80
Lethrinus lentjan	BMF-576	BOLD:AAB0508	84	138	22	OTU80
Lethrinus ornatus	BMF-100	BOLD:AAK9232	86	137	23	OTU81
Lethrinus ornatus	BMF-101	BOLD:AAK9232	86	137	23	OTU81
Lethrinus ornatus	BMF-102	BOLD:AAK9232	86	137	23	OTU81
Lethrinus ornatus	BMF-103	BOLD:AAE7226	86	137	145	OTU82
Lethrinus rubrioperculatus	BMF-480	BOLD:AAB6439	87	133	19	OTU83
Lethrinus rubrioperculatus	BMF-481	BOLD:AAB6439	87	133	19	OTU83
Lethrinus rubrioperculatus	BMF-482	BOLD:AAB6439	87	133	19	OTU83
Lethrinus rubrioperculatus	BMF-483	BOLD:AAB6439	87	133	19	OTU83
Lethrinus semicinctus	BMF-484	BOLD:AAC7350	88	134	129	OTU84
Lethrinus semicinctus	BMF-485	BOLD:AAC7350	88	134	129	OTU84
Lethrinus semicinctus	BMF-486.2	BOLD:AAC7350	88	134	129	OTU84
Lethrinus semicinctus	BMF-555	BOLD:AAC7350	88	134	129	OTU84
Lethrinus semicinctus	BMF-556	BOLD:AAC7350	88	134	144	OTU84
Lethrinus variegatus	BMF-171	BOLD:AAC7351	82	132	143	OTU85
Liopropoma latifasciatum	BMF-580.2	BOLD:AAJ2040	39	106	141	OTU86
Lutjanus bengalensis	BMF-10	BOLD:AAB7901	182	59	114	OTU87
Lutjanus bengalensis	BMF-6	BOLD:AAB7901	182	59	114	OTU87
Lutjanus bengalensis	BMF-7	BOLD:AAB7901	182	59	114	OTU87
Lutjanus bengalensis	BMF-8	BOLD:AAB7901	182	59	114	OTU87
Lutjanus bengalensis	BMF-9	BOLD:AAB7901	182	59	114	OTU87
Lutjanus biguttatus	BMF-151	BOLD:AAM4876	173	64	118	OTU88
Lutjanus biguttatus	BMF-241	BOLD:AAM4876	173	64	118	OTU88
Lutjanus bohar	BMF-270	BOLD:AAB4501	164	57	106	OTU89
Lutjanus bohar	BMF-509	BOLD:AAB4501	164	57	106	OTU89
Lutjanus bohar	BMF-512	BOLD:AAB4501	164	57	106	OTU89
Lutjanus bohar	BMF-554	BOLD:AAB4501	164	57	106	OTU89
Lutjanus bohar	BMF-595	BOLD:AAB4501	164	57	106	OTU89
Lutjanus carponotatus	BMF-177	BOLD:AAB9713	178	67	122	OTU90
Lutjanus carponotatus	BMF-474	BOLD:AAB9713	178	67	122	OTU90
Lutjanus carponotatus	BMF-706	BOLD:AAB9713	178	67	122	OTU90
Lutjanus decussatus	BMF-155	BOLD:AAF0336	175	62	215	OTU91
Lutjanus decussatus	BMF-33	BOLD:AAF0336	175	62	215	OTU91
Lutjanus decussatus	BMF-491	BOLD:AAF0336	175	62	215	OTU91
Lutjanus decussatus	BMF-504	BOLD:ADF5202	216	62	117	OTU92
Lutjanus decussatus	BMF-505	BOLD:ADF5202	216	62	117	OTU92
Lutjanus decussatus	BMF-506	BOLD:ADF5202	216	62	117	OTU92
Lutjanus dodecacanthoides	BMF-765	BOLD:AAJ2147	162	55	210	OTU93
Lutjanus ehrenbergii	BMF-169	BOLD:AAB2906	179	69	123	OTU94
Lutjanus ehrenbergii	BMF-178	BOLD:AAB2906	179	69	123	OTU94
Lutjanus ehrenbergii	BMF-487	BOLD:AAB2906	179	69	123	OTU94
Lutjanus ehrenbergii	BMF-488	BOLD:AAB2906	179	69	123	OTU94
Lutjanus fulviflamma	BMF-174	BOLD:ADF5681	176	66	121	OTU95
Lutjanus fulviflamma	BMF-306	BOLD:ADF5681	176	66	121	OTU95
Lutjanus fulviflamma	BMF-312	BOLD:ADF5681	176	66	121	OTU95
Lutjanus fulviflamma	BMF-313	BOLD:ADF5681	176	66	121	OTU95
Lutjanus fulviflamma	BMF-314	BOLD:ADF5681	176	66	121	OTU95
Lutjanus fulviflamma	BMF-73	BOLD:ADF5681	176	66	121	OTU95
Lutjanus fulvus	BMF-161	BOLD:AAB4502	181	58	113	OTU96
Lutjanus fulvus	BMF-307	BOLD:AAB4502	181	58	113	OTU96
Lutjanus fulvus	BMF-414	BOLD:AAB4502	181	58	113	OTU96
Lutjanus fulvus	BMF-557	BOLD:AAB4502	181	58	113	OTU96
Lutjanus fulvus	BMF-578	BOLD:AAB4502	181	58	113	OTU96
Lutjanus fulvus	BMF-738	BOLD:AAB4502	181	58	113	OTU96
Lutjanus gibbus	BMF-158	BOLD:AAB3276	163	56	107	OTU97
Lutjanus gibbus	BMF-305	BOLD:AAB3276	163	56	107	OTU97
Lutjanus gibbus	BMF-76	BOLD:AAB3276	163	56	107	OTU97
Lutjanus gibbus	BMF-77	BOLD:AAB3276	163	56	107	OTU97
Lutjanus gibbus	BMF-78	BOLD:AAB3276	163	56	107	OTU97
Lutjanus lutjanus	BMF-727	BOLD:AAA8168	171	63	119	OTU98
Lutjanus lutjanus	BMF-728	BOLD:AAA8168	171	63	119	OTU98
Lutjanus monostigma	BMF-180	BOLD:AAB2907	180	70	124	OTU99
Lutjanus monostigma	BMF-492	BOLD:AAB2907	180	70	124	OTU99
Lutjanus monostigma	BMF-508	BOLD:AAB2907	180	70	124	OTU99
Lutjanus monostigma	BMF-668	BOLD:AAB2907	180	70	124	OTU99
Lutjanus quinquelineatus	BMF-475	BOLD:AAC0628	217	60	115	OTU100
Lutjanus quinquelineatus	BMF-476	BOLD:AAC0628	217	60	115	OTU100
Lutjanus quinquelineatus	BMF-477	BOLD:AAC0628	217	60	115	OTU100
Lutjanus quinquelineatus	BMF-478	BOLD:AAC0628	217	60	115	OTU100
Lutjanus quinquelineatus	BMF-479	BOLD:AAC0628	217	60	115	OTU100
Lutjanus rufolineatus	BMF-179	BOLD:AAF7731	183	61	116	OTU101
Lutjanus rufolineatus	BMF-303	BOLD:AAF7731	183	61	116	OTU101
Lutjanus rufolineatus	BMF-304	BOLD:AAF7731	183	61	116	OTU101
Lutjanus rufolineatus	BMF-315	BOLD:AAF7731	183	61	116	OTU101
Lutjanus rufolineatus	BMF-316	BOLD:AAF7731	183	61	116	OTU101
Lutjanus rufolineatus	BMF-413	BOLD:AAF7731	183	61	116	OTU101
Lutjanus russellii	BMF-689	BOLD:AAB2904	177	68	216	OTU102
Lutjanus sebae	BMF-717	BOLD:AAB5388	144	55	211	OTU103
Lutjanus semicinctus	BMF-561	BOLD:ADF5202	216	62	117	OTU92
Lutjanus vitta	BMF-301	BOLD:AAB5459	172	65	120	OTU104
Lutjanus vitta	BMF-302	BOLD:AAB5459	172	65	120	OTU104
Lutjanus vitta	BMF-317	BOLD:AAB5459	172	65	120	OTU104
Lutjanus vitta	BMF-318	BOLD:AAB5459	172	65	120	OTU104
Lutjanus vitta	BMF-319	BOLD:AAB5459	172	65	120	OTU104
Monotaxis grandoculis	BMF-181	BOLD:AAC3267	130	105	126	OTU105
Monotaxis grandoculis	BMF-310	BOLD:AAC3267	130	105	188	OTU105
Monotaxis grandoculis	BMF-736	BOLD:AAC3267	130	105	126	OTU105
Monotaxis heterodon	BMF-694	BOLD:AAC3268	131	105	82	OTU106
Monotaxis heterodon	BMF-695	BOLD:AAC3268	131	105	82	OTU106
Mulloidichthys flavolineatus	BMF-274	BOLD:AAB2592	100	141	27	OTU107
Mulloidichthys flavolineatus	BMF-276.2	BOLD:AAB2592	100	141	27	OTU107
Mulloidichthys flavolineatus	BMF-277.2	BOLD:AAB2592	100	141	27	OTU107
Mulloidichthys flavolineatus	BMF-278	BOLD:AAB2592	100	141	27	OTU107
Mulloidichthys flavolineatus	BMF-393	BOLD:AAB2592	100	141	27	OTU107
Mulloidichthys flavolineatus	BMF-394	BOLD:AAB2592	100	141	27	OTU107
Mulloidichthys flavolineatus	BMF-395	BOLD:AAB2592	100	141	27	OTU107
Mulloidichthys flavolineatus	BMF-396	BOLD:AAB2592	100	141	27	OTU107
Mulloidichthys flavolineatus	BMF-500	BOLD:AAB2592	100	141	27	OTU107
Mulloidichthys vanicolensis	BMF-163	BOLD:AAC2870	101	140	26	OTU108
Mulloidichthys vanicolensis	BMF-257	BOLD:AAC2870	101	140	26	OTU108
Mulloidichthys vanicolensis	BMF-259	BOLD:AAC2870	101	140	26	OTU108
Mulloidichthys vanicolensis	BMF-259.2	BOLD:AAC2870	101	140	26	OTU108
Myripristis berndti	BMF-497	BOLD:AAA9763	138	116	184	OTU109
Myripristis berndti	BMF-758	BOLD:AAA9763	138	116	184	OTU109
Myripristis murdjan	BMF-124	BOLD:AAA9764	137	118	71	OTU110
Myripristis murdjan	BMF-127	BOLD:AAA9764	137	118	71	OTU110
Myripristis murdjan	BMF-138	BOLD:AAA9764	137	118	71	OTU110
Myripristis murdjan	BMF-150	BOLD:AAA9764	137	118	71	OTU110
Myripristis murdjan	BMF-544	BOLD:AAA9764	137	118	71	OTU110
Myripristis murdjan	BMF-547	BOLD:AAA9764	137	118	71	OTU110
Myripristis murdjan	BMF-548	BOLD:AAA9764	137	118	71	OTU110
Myripristis pralinia	BMF-217	BOLD:AAB9836	136	115	69	OTU111
Myripristis pralinia	BMF-539	BOLD:AAB9836	136	115	69	OTU111
Myripristis pralinia	BMF-540	BOLD:AAB9836	136	115	69	OTU111
Myripristis pralinia	BMF-541	BOLD:AAB9836	136	115	69	OTU111
Myripristis pralinia	BMF-542	BOLD:AAB9836	136	115	69	OTU111
Myripristis pralinia	BMF-543	BOLD:AAB9836	136	115	69	OTU111
Myripristis pralinia	BMF-543.2	BOLD:AAB9836	136	115	69	OTU111
Myripristis sp.	BMF-757	BOLD:ADJ2721	135	114	183	OTU112
Myripristis violacea	BMF-126.2	BOLD:AAC6622	202	117	70	OTU113
Myripristis violacea	BMF-545	BOLD:AAC6622	202	117	70	OTU113
Myripristis violacea	BMF-546.2	BOLD:AAC6622	202	117	70	OTU113
Naso caeruleacauda	BMF-367	BOLD:AAK9220	120	42	100	OTU114
Naso caeruleacauda	BMF-368	BOLD:AAK9220	120	42	100	OTU114
Naso caeruleacauda	BMF-369	BOLD:AAK9220	120	42	100	OTU114
Naso hexacanthus	BMF-362	BOLD:AAE3577	118	44	102	OTU115
Naso hexacanthus	BMF-363	BOLD:AAE3577	118	44	102	OTU115
Naso hexacanthus	BMF-364.2	BOLD:AAE3577	118	44	102	OTU115
Naso hexacanthus	BMF-750	BOLD:AAE3577	118	44	102	OTU115
Naso hexacanthus	BMF-751	BOLD:AAE3577	118	44	102	OTU115
Naso hexacanthus	BMF-752	BOLD:AAE3577	118	44	102	OTU115
Naso hexacanthus	BMF-753	BOLD:AAE3577	118	44	102	OTU115
Naso hexacanthus	BMF-754	BOLD:AAE3577	118	44	102	OTU115
Naso thynnoides	BMF-349	BOLD:AAK9252	119	43	101	OTU116
Naso thynnoides	BMF-351	BOLD:AAK9252	119	43	101	OTU116
Naso thynnoides	BMF-352	BOLD:AAK9252	119	43	101	OTU116
Naso thynnoides	BMF-353	BOLD:AAK9252	119	43	101	OTU116
Nemipterus furcosus	BMF-172	BOLD:ACE4155	185	148	10	OTU117
Nemipterus furcosus	BMF-297	BOLD:ACE4155	185	148	10	OTU117
Nemipterus furcosus	BMF-298	BOLD:ACE4155	185	148	10	OTU117
Nemipterus furcosus	BMF-659	BOLD:ADF2810	26	148	11	OTU118
Nemipterus furcosus	BMF-660.2	BOLD:ADF2810	26	148	11	OTU118
Neoniphon argenteus	BMF-533	BOLD:AAH7514	107	121	73	OTU119
Neoniphon argenteus	BMF-534	BOLD:AAH7514	107	121	73	OTU119
Neoniphon argenteus	BMF-535	BOLD:AAH7514	107	121	73	OTU119
Neoniphon argenteus	BMF-549	BOLD:AAH7514	107	121	73	OTU119
Neoniphon aurolineatus	BMF-415	BOLD:AAC4648	106	120	72	OTU120
Neoniphon aurolineatus	BMF-572	BOLD:AAC4648	106	120	72	OTU120
Neoniphon aurolineatus	BMF-656	BOLD:AAC4648	106	120	72	OTU120
Neoniphon aurolineatus	BMF-657	BOLD:AAC4648	106	120	72	OTU120
Neoniphon sammara	BMF-527	BOLD:AAC6632	108	122	74	OTU121
Neoniphon sammara	BMF-528	BOLD:AAC6632	108	122	74	OTU121
Neoniphon sammara	BMF-529	BOLD:AAC6632	108	122	74	OTU121
Neoniphon sammara	BMF-530	BOLD:AAC6632	108	122	74	OTU121
Neoniphon sammara	BMF-531	BOLD:AAC6632	108	122	74	OTU121
Neoniphon sammara	BMF-532	BOLD:AAC6632	108	122	74	OTU121
Anthiadinae	BMF-594	BOLD:ADI6667	40	13	163	OTU122
Odonus niger	BMF-333	BOLD:AAB5804	53	72	49	OTU123
Odonus niger	BMF-334	BOLD:AAB5804	53	72	49	OTU123
Odonus niger	BMF-335	BOLD:AAB5804	53	72	49	OTU123
Odonus niger	BMF-336	BOLD:AAB5804	53	72	49	OTU123
Odonus niger	BMF-337	BOLD:AAB5804	192	72	49	OTU123
Ostichthys japonicus	BMF-574	BOLD:ACN6586	134	113	182	OTU124
Ostorhinchus aureus	BMF-321	BOLD:AAD5599	11	5	180	OTU125
Ostorhinchus aureus	BMF-323	BOLD:AAD5599	11	5	180	OTU125
Ostorhinchus fleurieu	BMF-320	BOLD:AAD5600	10	5	181	OTU126
Ostorhinchus fleurieu	BMF-322	BOLD:AAD5600	10	5	181	OTU126
Oxycheilinus digramma	BMF-236	BOLD:AAC0639	12	10	151	OTU127
Oxycheilinus digramma	BMF-237	BOLD:AAC0639	12	10	127	OTU127
Oxycheilinus digramma	BMF-239.2	BOLD:AAC0639	12	10	127	OTU127
Oxycheilinus digramma	BMF-240	BOLD:AAC0639	12	10	127	OTU127
Oxycheilinus digramma	BMF-494	BOLD:AAC0639	12	10	127	OTU127
Paracaesio brevidentata	BMF-256	BOLD:AAX2780	151	35	208	OTU128
Paracaesio gonzalesi	BMF-701	BOLD:AAB6468	153	34	206	OTU129
Paracaesio stonei	BMF-737	BOLD:ACZ3984	153	34	207	OTU130
Paracaesio xanthura	BMF-604	BOLD:AAI6821	152	36	209	OTU131
Paracaesio xanthura	BMF-605	BOLD:ABZ2393	207	37	105	OTU132
Paracaesio xanthura	BMF-606	BOLD:ABZ2393	207	37	105	OTU132
Paracaesio xanthura	BMF-607	BOLD:ABZ2393	207	37	105	OTU132
Paracaesio xanthura	BMF-608	BOLD:ABZ2393	207	37	105	OTU132
Parapercis	BMF-251.2	BOLD:ADF3976	21	4	140	OTU133
Parascolopsis	BMF-16	BOLD:AAU4592	187	151	8	OTU134
Parascolopsis	BMF-592	BOLD:AAU4592	187	151	8	OTU134
Parascolopsis eriomma	BMF-17	BOLD:AAC6939	29	152	9	OTU135
Parascolopsis eriomma	BMF-18	BOLD:AAC6939	186	152	9	OTU135
Parascolopsis eriomma	BMF-19	BOLD:AAC6939	186	152	9	OTU135
Parascolopsis eriomma	BMF-20	BOLD:AAC6939	186	152	9	OTU135
Parascolopsis eriomma	BMF-591	BOLD:AAC6939	186	152	9	OTU135
Parascolopsis eriomma	BMF-593	BOLD:AAC6939	186	152	9	OTU135
Parascolopsis eriomma	BMF-599	BOLD:AAC6939	186	152	9	OTU135
Parascolopsis eriomma	BMF-620	BOLD:AAC6939	186	152	9	OTU135
Parascolopsis inermis	BMF-213	BOLD:AAI5833	28	150	7	OTU136
Parascolopsis inermis	BMF-214	BOLD:AAI5833	28	150	7	OTU136
Parascolopsis inermis	BMF-226	BOLD:AAI5833	28	150	7	OTU136
Parascolopsis inermis	BMF-227	BOLD:AAI5833	28	150	7	OTU136
Parupeneus barberinus	BMF-165	BOLD:AAB5979	197	145	132	OTU137
Parupeneus barberinus	BMF-281	BOLD:AAB5979	197	145	132	OTU137
Parupeneus barberinus	BMF-285	BOLD:AAB5979	197	145	149	OTU137
Parupeneus barberinus	BMF-286	BOLD:AAB5979	197	145	132	OTU137
Parupeneus barberinus	BMF-503	BOLD:AAB5979	197	145	132	OTU137
Parupeneus barberinus	BMF-687	BOLD:AAB5979	197	145	132	OTU137
Parupeneus barberinus	BMF-688	BOLD:AAB5979	197	145	132	OTU137
Parupeneus crassilabris	BMF-167	BOLD:AAF8279	96	146	31	OTU138
Parupeneus crassilabris	BMF-168	BOLD:AAF8279	96	146	31	OTU138
Parupeneus crassilabris	BMF-279	BOLD:AAF8279	96	146	31	OTU138
Parupeneus crassilabris	BMF-280	BOLD:AAF8279	96	146	31	OTU138
Parupeneus crassilabris	BMF-493	BOLD:AAF8279	96	146	31	OTU138
Parupeneus cyclostomus	BMF-690	BOLD:AAD1433	93	144	148	OTU139
Parupeneus cyclostomus	BMF-741	BOLD:AAD1433	93	144	148	OTU139
Parupeneus heptacanthus	BMF-283	BOLD:AAB2589	99	143	29	OTU140
Parupeneus heptacanthus	BMF-284	BOLD:AAB2589	99	143	29	OTU140
Parupeneus heptacanthus	BMF-602	BOLD:AAB2589	99	143	29	OTU140
Parupeneus heptacanthus	BMF-603	BOLD:AAB2589	99	143	29	OTU140
Parupeneus heptacanthus	BMF-739	BOLD:AAB2589	99	143	29	OTU140
Parupeneus indicus	BMF-676	BOLD:AAB0334	94	145	30	OTU141
Parupeneus indicus	BMF-747	BOLD:AAB0334	94	145	30	OTU141
Parupeneus indicus	BMF-749	BOLD:AAB0334	94	145	30	OTU141
Parupeneus jansenii	BMF-416	BOLD:AAX1671	98	142	28	OTU142
Parupeneus jansenii	BMF-677	BOLD:AAX1671	98	142	28	OTU142
Parupeneus jansenii	BMF-740.2	BOLD:AAX1671	98	142	28	OTU142
Parupeneus multifasciatus	BMF-162	BOLD:AAB3862	97	147	32	OTU143
Parupeneus multifasciatus	BMF-166	BOLD:AAB3862	97	147	32	OTU143
Parupeneus multifasciatus	BMF-230	BOLD:AAB3862	97	147	32	OTU143
Parupeneus multifasciatus	BMF-231	BOLD:AAB3862	97	147	32	OTU143
Parupeneus multifasciatus	BMF-232	BOLD:AAB3862	97	147	32	OTU143
Parupeneus multifasciatus	BMF-490	BOLD:AAB3862	97	147	32	OTU143
Parupeneus multifasciatus	BMF-510	BOLD:AAB3862	97	147	32	OTU143
Parupeneus spilurus	BMF-685.2	BOLD:AAB0335	95	144	150	OTU144
Pempheris adusta	BMF-358	BOLD:AAC1932	1	6	133	OTU145
Pempheris oualensis	BMF-354	BOLD:ACV7285	2	7	2	OTU146
Pempheris oualensis	BMF-355	BOLD:ACV7285	2	7	2	OTU146
Pempheris oualensis	BMF-356	BOLD:ACV7285	2	7	2	OTU146
Pempheris oualensis	BMF-357	BOLD:ACV7285	2	7	2	OTU146
Pentapodus caninus	BMF-148	BOLD:AAE6343	14	149	6	OTU147
Pentapodus caninus	BMF-244	BOLD:AAE6343	14	149	6	OTU147
Pentapodus caninus	BMF-582	BOLD:AAE6343	14	149	6	OTU147
Pentapodus caninus	BMF-583	BOLD:AAE6343	14	149	6	OTU147
Pentapodus caninus	BMF-710	BOLD:AAE6343	14	149	6	OTU147
Pentapodus emeryii	BMF-149	BOLD:AAF5504	15	149	136	OTU148
Pentapodus trivittatus	BMF-156	BOLD:AAM4604	13	149	135	OTU149
Pentapodus trivittatus	BMF-255	BOLD:AAM4604	13	149	135	OTU149
Pentapodus trivittatus	BMF-713	BOLD:AAM4604	13	149	135	OTU149
Plectorhinchus chaetodonoides	BMF-272	BOLD:ABZ7179	141	25	191	OTU150
Plectorhinchus lessonii	BMF-402	BOLD:AAC9325	142	25	193	OTU151
Plectorhinchus lessonii	BMF-635	BOLD:AAC9325	142	25	193	OTU151
Plectorhinchus lineatus	BMF-170	BOLD:AAF2980	204	25	85	OTU152
Plectorhinchus lineatus	BMF-643.2	BOLD:AAF2980	203	25	195	OTU153
Plectorhinchus lineatus	BMF-644	BOLD:AAF2980	205	25	85	OTU152
Plectorhinchus lineatus	BMF-645.2	BOLD:AAF2980	204	25	85	OTU152
Plectorhinchus lineatus	BMF-646	BOLD:AAF2980	204	25	85	OTU152
Plectorhinchus lineatus	BMF-646.2	BOLD:AAF2980	205	25	85	OTU152
Plectorhinchus lineatus	BMF-647.2	BOLD:AAF2980	205	25	85	OTU152
Plectorhinchus lineatus	BMF-648.2	BOLD:AAF2980	205	25	85	OTU152
Plectorhinchus polytaenia	BMF-654	BOLD:AAF3014	143	25	194	OTU154
Plectorhinchus polytaenia	BMF-655	BOLD:AAF3014	143	25	194	OTU154
Plectorhinchus vittatus	BMF-566	BOLD:AAE2795	140	25	192	OTU155
Plectorhinchus vittatus	BMF-762	BOLD:AAE2795	140	25	192	OTU155
Plectorhinchus vittatus	BMF-763	BOLD:AAE2795	140	25	192	OTU155
Plotosus lineatus	BMF-109.2	BOLD:ABY8174	3	1	1	OTU156
Plotosus lineatus	BMF-110.2	BOLD:ABY8174	3	1	1	OTU156
Plotosus lineatus	BMF-111	BOLD:ABY8174	3	1	1	OTU156
Plotosus lineatus	BMF-112	BOLD:ABY8174	3	1	1	OTU156
Priacanthus blochii	BMF-260	BOLD:ADB4901	6	110	4	OTU157
Priacanthus blochii	BMF-638	BOLD:ADB4901	6	110	4	OTU157
Priacanthus blochii	BMF-639	BOLD:ADB4901	6	110	4	OTU157
Priacanthus blochii	BMF-640	BOLD:ADB4901	6	110	4	OTU157
Priacanthus blochii	BMF-641	BOLD:ADB4901	6	110	4	OTU157
Priacanthus blochii	BMF-642	BOLD:ADB4901	6	110	4	OTU157
Priacanthus hamrur	BMF-636	BOLD:AAB1643	5	112	134	OTU159
Priacanthus hamrur	BMF-637	BOLD:AAB1643	184	112	3	OTU158
Priacanthus hamrur	BMF-679	BOLD:AAB1643	184	112	3	OTU158
Priacanthus hamrur	BMF-680	BOLD:AAB1643	184	112	3	OTU158
Priacanthus hamrur	BMF-704	BOLD:AAB1643	184	112	3	OTU158
Priacanthus hamrur	BMF-705.2	BOLD:AAB1643	184	112	3	OTU158
Priacanthus macracanthus	BMF-84	BOLD:AAC1984	7	111	5	OTU160
Priacanthus macracanthus	BMF-85	BOLD:AAC1984	7	111	5	OTU160
Priacanthus macracanthus	BMF-86	BOLD:AAC1984	7	111	5	OTU160
Priacanthus macracanthus	BMF-87	BOLD:AAC1984	7	111	5	OTU160
Priacanthus macracanthus	BMF-88	BOLD:AAC1984	7	111	5	OTU160
Pristigenys refulgens	BMF-248	BOLD:AAF8781	112	103	79	OTU161
Pristigenys refulgens	BMF-249	BOLD:AAF8781	112	103	79	OTU161
Pristigenys refulgens	BMF-250	BOLD:AAF8781	112	103	79	OTU161
Pristigenys refulgens	BMF-715	BOLD:AAF8781	112	103	79	OTU161
Pristigenys refulgens	BMF-716	BOLD:AAF8781	112	103	79	OTU161
Pristipomoides multidens	BMF-764	BOLD:AAB9721	148	39	205	OTU162
Pterocaesio capricornis	BMF-89	BOLD:ACK9118	165	49	108	OTU163
Pterocaesio capricornis	BMF-90	BOLD:ACK9118	165	49	108	OTU163
Pterocaesio capricornis	BMF-93	BOLD:ACK9118	165	49	108	OTU163
Pterocaesio digramma	BMF-377	BOLD:AAC2205	215	53	125	OTU164
Pterocaesio digramma	BMF-378	BOLD:AAC2205	215	53	125	OTU164
Pterocaesio digramma	BMF-379	BOLD:AAC2205	215	53	125	OTU164
Pterocaesio digramma	BMF-380	BOLD:AAC2205	215	53	125	OTU164
Pterocaesio digramma	BMF-381	BOLD:AAC2205	215	53	125	OTU164
Pterocaesio tessellata	BMF-104	BOLD:AAH7943	168	54	112	OTU165
Pterocaesio tessellata	BMF-105	BOLD:AAH7943	168	54	112	OTU165
Pterocaesio tessellata	BMF-106	BOLD:AAH7943	168	54	112	OTU165
Pterocaesio tessellata	BMF-107	BOLD:AAH7943	168	54	112	OTU165
Pterocaesio tessellata	BMF-108	BOLD:AAH7943	168	54	112	OTU165
Pterocaesio tessellata	BMF-382	BOLD:AAH7943	168	54	112	OTU165
Pterocaesio tessellata	BMF-383	BOLD:AAH7943	168	54	112	OTU165
Pterocaesio tile	BMF-91	BOLD:AAB4821	165	49	212	OTU166
Ryukyupercis gushikeni	BMF-252	BOLD:ADF4599	4	4	131	OTU167
Ryukyupercis gushikeni	BMF-253	BOLD:ADF4599	4	4	131	OTU167
Ryukyupercis gushikeni	BMF-742.2	BOLD:ADF4599	4	4	186	OTU167
Saloptia powelli	BMF-615	BOLD:AAX9247	105	73	162	OTU168
Sargocentron caudimaculatum	BMF-159	BOLD:AAC2272	199	125	78	OTU169
Sargocentron caudimaculatum	BMF-205	BOLD:AAC2272	201	125	78	OTU169
Sargocentron caudimaculatum	BMF-206	BOLD:AAC2272	201	125	78	OTU169
Sargocentron caudimaculatum	BMF-207	BOLD:AAC2272	200	125	78	OTU169
Sargocentron caudimaculatum	BMF-208	BOLD:AAC2272	201	125	78	OTU169
Sargocentron caudimaculatum	BMF-233	BOLD:AAC2272	201	125	78	OTU169
Sargocentron caudimaculatum	BMF-550	BOLD:AAC2272	200	125	78	OTU169
Sargocentron caudimaculatum	BMF-551	BOLD:AAC2272	200	125	78	OTU169
Sargocentron caudimaculatum	BMF-552	BOLD:AAC2272	200	125	78	OTU169
Sargocentron caudimaculatum	BMF-553	BOLD:AAC2272	200	125	78	OTU169
Sargocentron caudimaculatum	BMF-74	BOLD:AAC2272	200	125	78	OTU169
Sargocentron diadema	BMF-200	BOLD:AAB3425	198	119	76	OTU170
Sargocentron diadema	BMF-201	BOLD:AAB3425	198	119	76	OTU170
Sargocentron diadema	BMF-202	BOLD:AAB3425	198	119	76	OTU170
Sargocentron diadema	BMF-203.2	BOLD:AAB3425	198	119	76	OTU170
Sargocentron diadema	BMF-204	BOLD:AAB3425	198	119	76	OTU170
Sargocentron microstoma	BMF-536	BOLD:AAE4308	109	119	75	OTU171
Sargocentron microstoma	BMF-537	BOLD:AAE4308	109	119	75	OTU171
Sargocentron microstoma	BMF-538	BOLD:AAE4308	109	119	75	OTU171
Sargocentron rubrum	BMF-571	BOLD:AAB9306	110	123	77	OTU172
Sargocentron rubrum	BMF-590	BOLD:AAB9306	110	123	77	OTU172
Sargocentron rubrum	BMF-658	BOLD:AAB9306	110	123	77	OTU172
Sargocentron rubrum	BMF-711	BOLD:AAB9306	110	123	77	OTU172
Sargocentron tiereoides	BMF-598	BOLD:AAE9402	111	124	185	OTU173
Scarus altipinnis	BMF-266	BOLD:AAR4084	49	109	157	OTU174
Scarus dimidiatus	BMF-192	BOLD:AAD7038	189	109	48	OTU175
Scarus dimidiatus	BMF-442	BOLD:AAD7038	189	109	48	OTU175
Scarus dimidiatus	BMF-443	BOLD:AAD7038	189	109	48	OTU175
Scarus dimidiatus	BMF-465	BOLD:AAD7038	189	109	48	OTU175
Scarus flavipectoralis	BMF-189	BOLD:AAE9521	44	109	41	OTU176
Scarus flavipectoralis	BMF-466	BOLD:AAE9521	44	109	41	OTU176
Scarus flavipectoralis	BMF-467	BOLD:AAE9521	44	109	41	OTU176
Scarus forsteni	BMF-767.2	BOLD:AAE4369	190	109	158	OTU177
Scarus frenatus	BMF-562	BOLD:AAE9523	47	109	160	OTU178
Scarus niger	BMF-262	BOLD:AAD0816	191	109	47	OTU179
Scarus niger	BMF-454	BOLD:AAD0816	191	109	47	OTU179
Scarus niger	BMF-455	BOLD:AAD0816	191	109	47	OTU179
Scarus niger	BMF-456	BOLD:AAD0816	191	109	47	OTU179
Scarus psittacus	BMF-263	BOLD:AAB8901	43	109	42	OTU180
Scarus psittacus	BMF-264	BOLD:AAB8901	43	109	42	OTU180
Scarus psittacus	BMF-265	BOLD:AAB8901	43	109	42	OTU180
Scarus psittacus	BMF-408	BOLD:AAB8901	43	109	42	OTU180
Scarus psittacus	BMF-457	BOLD:AAB8901	43	109	42	OTU180
Scarus psittacus	BMF-468	BOLD:AAB8901	43	109	42	OTU180
Scarus quoyi	BMF-191	BOLD:AAD0850	45	109	46	OTU181
Scarus quoyi	BMF-470	BOLD:AAD0850	45	109	46	OTU181
Scarus quoyi	BMF-696	BOLD:AAD0850	45	109	46	OTU181
Scarus rivulatus	BMF-186	BOLD:ADB4663	46	109	45	OTU182
Scarus rivulatus	BMF-407	BOLD:ADB4663	46	109	45	OTU182
Scarus rivulatus	BMF-697	BOLD:ADB4663	46	109	45	OTU182
Scarus rubroviolaceus	BMF-258	BOLD:AAC2544	48	109	159	OTU183
Scolopsis affinis	BMF-114	BOLD:AAD6246	32	160	16	OTU184
Scolopsis affinis	BMF-115	BOLD:AAD6246	32	160	16	OTU184
Scolopsis affinis	BMF-116	BOLD:AAD6246	32	160	16	OTU184
Scolopsis affinis	BMF-117	BOLD:AAD6246	32	160	16	OTU184
Scolopsis affinis	BMF-118	BOLD:AAD6246	32	160	16	OTU184
Scolopsis affinis	BMF-489	BOLD:AAD6246	32	160	16	OTU184
Scolopsis affinis	BMF-616	BOLD:AAD6246	32	160	16	OTU184
Scolopsis affinis	BMF-618	BOLD:AAD6246	32	160	16	OTU184
Scolopsis affinis	BMF-619	BOLD:AAD6246	32	160	16	OTU184
Scolopsis bilineata	BMF-153	BOLD:AAC2480	34	157	14	OTU185
Scolopsis bilineata	BMF-215	BOLD:AAC2480	34	157	14	OTU185
Scolopsis bilineata	BMF-216	BOLD:AAC2480	34	157	14	OTU185
Scolopsis bilineata	BMF-342	BOLD:AAC2480	34	157	14	OTU185
Scolopsis bilineata	BMF-343	BOLD:AAC2480	34	157	14	OTU185
Scolopsis bilineata	BMF-418	BOLD:AAC2480	34	157	14	OTU185
Scolopsis ciliata	BMF-324	BOLD:ADF5150	36	155	138	OTU186
Scolopsis ciliata	BMF-325	BOLD:ADF5150	36	155	138	OTU186
Scolopsis ciliata	BMF-326	BOLD:ADF5150	36	155	138	OTU186
Scolopsis lineata	BMF-146	BOLD:AAD6276	33	153	137	OTU187
Scolopsis lineata	BMF-147	BOLD:AAD6276	33	153	137	OTU187
Scolopsis margaritifera	BMF-273	BOLD:AAI0755	35	156	12	OTU188
Scolopsis margaritifera	BMF-511	BOLD:AAI0755	35	156	12	OTU188
Scolopsis margaritifera	BMF-514	BOLD:AAI0755	35	156	12	OTU188
Scolopsis margaritifera	BMF-589	BOLD:AAI0755	35	156	12	OTU188
Scolopsis monogramma	BMF-143	BOLD:ADL2213	31	159	15	OTU189
Scolopsis monogramma	BMF-144	BOLD:ADL2213	31	159	15	OTU189
Scolopsis monogramma	BMF-682	BOLD:ADL2213	31	159	15	OTU189
Scolopsis monogramma	BMF-683	BOLD:ADL2213	31	159	15	OTU189
Scolopsis monogramma	BMF-691	BOLD:ADL2213	31	159	15	OTU189
Scolopsis taenioptera	BMF-327.2	BOLD:AAB7415	30	158	130	OTU190
Scolopsis taenioptera	BMF-328	BOLD:AAB7415	30	158	139	OTU190
Scolopsis taenioptera	BMF-329	BOLD:AAB7415	30	158	130	OTU190
Scolopsis taenioptera	BMF-330	BOLD:AAB7415	30	158	130	OTU190
Scolopsis taenioptera	BMF-331	BOLD:AAB7415	30	158	130	OTU190
Scolopsis xenochroa	BMF-228	BOLD:AAD5999	37	154	13	OTU191
Scolopsis xenochroa	BMF-229	BOLD:AAD5999	37	154	13	OTU191
Siganus argenteus	BMF-293	BOLD:AAC6461	157	19	92	OTU192
Siganus argenteus	BMF-294	BOLD:AAC6461	157	19	92	OTU192
Siganus argenteus	BMF-421	BOLD:AAC6461	157	19	92	OTU192
Siganus argenteus	BMF-432	BOLD:AAC6461	157	19	92	OTU192
Siganus argenteus	BMF-433	BOLD:AAC6461	157	19	92	OTU192
Siganus canaliculatus	BMF-47	BOLD:AAB8846	208	18	91	OTU193
Siganus canaliculatus	BMF-52	BOLD:AAB8846	208	18	91	OTU193
Siganus canaliculatus	BMF-53	BOLD:ACR6962	155	17	202	OTU194
Siganus canaliculatus	BMF-54	BOLD:AAB8846	208	18	91	OTU193
Siganus canaliculatus	BMF-55	BOLD:AAB8846	208	18	91	OTU193
Siganus canaliculatus	BMF-56	BOLD:AAB8846	208	18	91	OTU193
Siganus corallinus	BMF-430	BOLD:AAC8755	211	24	204	OTU195
Siganus corallinus	BMF-431	BOLD:AAC8755	211	24	204	OTU195
Siganus corallinus	BMF-70.2	BOLD:AAC8755	211	24	204	OTU195
Siganus corallinus	BMF-729	BOLD:AAC8755	211	24	204	OTU195
Siganus corallinus	BMF-730	BOLD:AAC8755	211	24	204	OTU195
Siganus doliatus	BMF-139	BOLD:AAC8755	213	24	93	OTU196
Siganus doliatus	BMF-140	BOLD:AAC8755	212	24	93	OTU196
Siganus doliatus	BMF-245	BOLD:AAC8755	213	24	93	OTU196
Siganus doliatus	BMF-295	BOLD:AAC8755	213	24	93	OTU196
Siganus doliatus	BMF-68	BOLD:AAC8755	213	24	93	OTU196
Siganus doliatus	BMF-69	BOLD:AAC8755	213	24	93	OTU196
Siganus fuscescens	BMF-48	BOLD:AAB8846	156	18	91	OTU193
Siganus fuscescens	BMF-49	BOLD:AAB8846	208	18	91	OTU193
Siganus fuscescens	BMF-50	BOLD:AAB8846	208	18	91	OTU193
Siganus fuscescens	BMF-51	BOLD:AAB8846	208	18	91	OTU193
Siganus guttatus	BMF-632	BOLD:AAB2342	209	24	94	OTU197
Siganus guttatus	BMF-633	BOLD:AAB2342	158	24	94	OTU197
Siganus guttatus	BMF-673	BOLD:AAB2342	209	24	94	OTU197
Siganus lineatus	BMF-422	BOLD:AAB2342	209	24	94	OTU197
Siganus lineatus	BMF-630	BOLD:AAB2342	209	24	94	OTU197
Siganus lineatus	BMF-631	BOLD:AAB2342	209	24	94	OTU197
Siganus lineatus	BMF-649	BOLD:AAB2342	158	24	94	OTU197
Siganus puellus	BMF-287	BOLD:AAJ6676	160	21	96	OTU198
Siganus puellus	BMF-288	BOLD:AAJ6676	160	21	96	OTU198
Siganus puellus	BMF-428	BOLD:AAJ6676	160	21	96	OTU198
Siganus puellus	BMF-579	BOLD:AAJ6676	160	21	96	OTU198
Siganus puellus	BMF-71	BOLD:AAJ6676	160	21	96	OTU198
Siganus puellus	BMF-72	BOLD:AAJ6676	160	21	96	OTU198
Siganus punctatissimus	BMF-261	BOLD:AAJ6675	161	20	95	OTU199
Siganus punctatissimus	BMF-452	BOLD:AAJ6675	161	20	95	OTU199
Siganus punctatus	BMF-434	BOLD:AAB2341	159	23	97	OTU200
Siganus punctatus	BMF-435	BOLD:AAB2341	159	23	97	OTU200
Siganus punctatus	BMF-436	BOLD:AAB2341	159	23	97	OTU200
Siganus punctatus	BMF-437	BOLD:AAB2341	159	23	97	OTU200
Siganus punctatus	BMF-438	BOLD:AAB2341	159	23	97	OTU200
Siganus punctatus	BMF-692	BOLD:AAB2341	159	23	97	OTU200
Siganus spinus	BMF-423	BOLD:AAE9661	154	16	90	OTU201
Siganus spinus	BMF-723	BOLD:AAE9661	154	16	90	OTU201
Siganus spinus	BMF-724	BOLD:AAE9661	154	16	90	OTU201
Siganus spinus	BMF-725	BOLD:AAE9661	154	16	90	OTU201
Siganus spinus	BMF-726	BOLD:AAE9661	154	16	90	OTU201
Siganus vermiculatus	BMF-198	BOLD:AAB2342	209	24	94	OTU197
Siganus vermiculatus	BMF-199	BOLD:AAJ6703	210	24	203	OTU202
Siganus vulpinus	BMF-340	BOLD:AAD9299	214	22	98	OTU203
Siganus vulpinus	BMF-424	BOLD:AAD9299	214	22	98	OTU203
Siganus vulpinus	BMF-425	BOLD:AAD9299	214	22	98	OTU203
Siganus vulpinus	BMF-426	BOLD:AAD9299	214	22	98	OTU203
Siganus vulpinus	BMF-427	BOLD:AAD9299	214	22	98	OTU203
Thalassoma lunare	BMF-495	BOLD:AAB0673	81	99	39	OTU204
Thalassoma lunare	BMF-693	BOLD:AAB0673	81	99	39	OTU204
Upeneus vittatus	BMF-164	BOLD:ACV4665	92	139	25	OTU205
Upeneus vittatus	BMF-397	BOLD:ACV4665	92	139	25	OTU205
Upeneus vittatus	BMF-398	BOLD:ACV4665	92	139	25	OTU205
Upeneus vittatus	BMF-399	BOLD:ACV4665	92	139	25	OTU205
Upeneus vittatus	BMF-400	BOLD:ACV4665	92	139	25	OTU205
Variola albimarginata	BMF-11	BOLD:AAC9675	22	75	52	OTU206
Variola albimarginata	BMF-12	BOLD:AAC9675	22	75	52	OTU206
Variola albimarginata	BMF-13	BOLD:AAC9675	22	75	52	OTU206
Variola albimarginata	BMF-14	BOLD:AAC9675	22	75	52	OTU206
Variola albimarginata	BMF-15	BOLD:AAC9675	22	75	52	OTU206
Variola louti	BMF-39	BOLD:AAC5719	23	74	53	OTU207
Variola louti	BMF-40	BOLD:AAC5719	23	74	53	OTU207
Zebrasoma scopas	BMF-708	BOLD:AAB3787	146	26	196	OTU208
